# Supplementary material for: Revision of the cultural chronology of precolonial Puerto Rico: A Bayesian approach
Source: PLoS One. 2023 Feb 22;18(2):e0282052. doi: 10.1371/journal.pone.0282052 (PMC9946257; doi:10.1371/journal.pone.0282052)
Supplement: S1 Table — (XLSX) [file pone.0282052.s001.xlsx]

## Sheet: Fechas generales
Site	Location	Series	Subs	Style	Age	Unit	Stratum	Level	Feature	Curve used	Coast	Sample	Rad. Age	c13/12	Material	Process	cal earliest (calBC/AD)	cal latest (calBC/AD)	mcal earliest (mcalBC/AD)	mcal latest (mcalBC/AD)	Source	Dating fit.	Hygiene	Reason for Rejection
Aguilita	Juana Diaz	Ostionoid	Chican	Esperanza/Capa	Ceramic					Intcal	South	Beta-106918	630±90		Charcoal	Standard	1230	1440			[1]	2	4	Missing contextual information
Aguilita	Juana Diaz	Ostionoid	Chican	Esperanza/Capa	Ceramic					Intcal	South	Beta-106919	540±50		Charcoal	Standard	1300	1450			[1]	2	4	Missing contextual information
Angostura	Barceloneta	Ortoiroid	Corosan	Coroso	Archaic	Unit S11/E36	5		Mound D	Marine	North	GX-28812	4120±80	-6.9	Marine shell	Standard	-2710	-2010	-2680	-2030	[2]	1	2
Angostura	Barceloneta	Ortoiroid	Corosan	Coroso	Archaic	Unit S11/E37	3		Mound D	Intcal	North	GX-28807	3920±40	-27.5	Charcoal	AMS	-2570	-2240	-2570	-2240	[2]	1	2
Angostura	Barceloneta	Ortoiroid	Corosan	Coroso	Archaic	Unit S10/E35	4		Mound D	Marine	North	GX-28813	4010±70	-6.7	Marine shell	Standard	-2530	-1890	-2530	-1910	[2]	1	2
Angostura	Barceloneta	Ortoiroid	Corosan	Coroso	Archaic	Unit S9/E35	4		Mound D	Marine	North	GX-28810	3980±80	-7.7	Marine shell	Standard	-2500	-1830	-2490	-1860	[2]	1	2
Angostura	Barceloneta	Ortoiroid	Corosan	Coroso	Archaic	Unit S10/E37	4		Mound D	Intcal	North	GX-28814	3740±100	-27	Charcoal	AMS	-2460	-1900	-2460	-1900	[2]	1	2
Angostura	Barceloneta	Ortoiroid	Corosan	Coroso	Archaic	Unit S11/E36	4		Mound D	Marine	North	GX-28811	3830±90	-7.1	Marine shell	Standard	-2340	-1620	-2330	-1640	[2]	1	2
Angostura	Barceloneta	Ortoiroid	Corosan	Coroso	Archaic	Unit S11/E37	3		Mound D	Intcal	North	GX-28805	3700±30	-24.5	Charcoal	AMS	-2200	-1980	-2200	-1970	[2]	1	2
Angostura	Barceloneta	Ortoiroid	Corosan	Coroso	Archaic	Unit 1	B-4	12-14cm BS		Intcal	North	Beta-294434	3680±40		Charcoal	AMS	-2200	-1950	-2200	-1940	[2]	1	2
Angostura	Barceloneta	Ortoiroid	Corosan	Coroso	Archaic	Unit S10/E36	2		Mound D	Intcal	North	GX-28808	3670±40	-26.8	Charcoal	AMS	-2200	-1940	-2200	-1930	[2]	1	2
Angostura	Barceloneta	Ortoiroid	Corosan	Coroso	Archaic	Unit S11/E37	2		Mound D	Intcal	North	GX-28806	3570±40	-26.9	Charcoal	AMS	-2030	-1770	-2030	-1770	[2]	1	2
Angostura	Barceloneta	Ortoiroid	Corosan	Coroso	Archaic	Unit S9/E35	3		Mound D	Intcal	North	GX-28809	3470±40	-28.5	Charcoal	AMS	-1900	-1640	-1900	-1640	[2]	1	2
Angostura	Barceloneta	Ortoiroid	Corosan	Coroso	Archaic	Unit 3	D-16	74-80cm BS		Intcal	North	Beta-294435	2120±30		Charcoal	AMS	-340	-50	-350	-40	[3]	1	2
Angostura	Barceloneta	Ortoiroid	Corosan	Coroso	Archaic	Unit S11/E37			Mound B	Intcal	North	Beta-29778	5960±250		Charcoal	Extended counting	-5470	-4350			[4]	2	4	Missing contextual information; too large s.d.
Barrazas	Carolina	Saladoid	Cedrosan	Cuevas	Ceramic	Unit G-73		45-50cm BS		Intcal	North	Beta-62531	1310±150		Charcoal	Extended counting	430	1020	560	990	[5]	1	2
Barrazas	Carolina	Saladoid	Cedrosan	Cuevas	Ceramic	Unit E-601		10cm BS		Intcal	North	Beta-62535	1210±50		Charcoal	Standard	680	970	670	960	[5]	1	2
Barrazas	Carolina	Ostionoid	Chican	Esperanza	Ceramic			39cm BS	F. 132	Intcal	North	Beta-87347	1010±120	-26.6	Charcoal	Standard	770	1260	990	1280	[5]	1	2
Barrazas	Carolina	Ostionoid	Chican	Esperanza	Ceramic			26cm BS	F. 673	Intcal	North	Beta-87345	970±80	-26.6	Charcoal	Standard	890	1230	1010	1260	[5]	1	2
Barrazas	Carolina	Ostionoid	Chican	Esperanza	Ceramic			27cm BS	F. 646	Intcal	North	Beta-87343	970±50	-26.6	Charcoal	Standard	990	1210	1020	1220	[5]	1	2
Barrazas	Carolina	Ostionoid	Chican	Esperanza	Ceramic			37cm BS	F. 564-C	Intcal	North	Beta-87344	820±120	-26.6	Charcoal	Standard	990	1400	1030	1400	[5]	1	2
Barrazas	Carolina	Ostionoid	Chican	Esperanza	Ceramic			32-42cm BS	F. 234-B	Intcal	North	Beta-87346	460±60	-26.6	Charcoal	Standard	1320	1630	1320	1520	[5]	1	2
Barrazas	Carolina	Ostionoid	Chican	Esperanza/Capa	Ceramic	Unit G-92		15-25cm BS		Intcal	North	Beta-62532	510±90		Charcoal	Extended counting	1280	1630			[5]	1	2
Barrazas	Carolina	Ostionoid	Elenan/Ostionan	Santa Elena/Modified Ostiones	Ceramic	Unit F-174		50cm BS		Intcal	North	Beta-62533	1100±60		Charcoal	Standard	770	1040			[5]	1	2
Barrazas	Carolina	Ostionoid	Elenan/Ostionan	Santa Elena/Modified Ostiones	Ceramic	Unit F-564		45-60cm BS		Intcal	North	Beta-62534	890±50		Charcoal	Standard	1030	1260			[5]	1	2
Batey del Delfin	Mayaguez	Ostionoid	Chican	Capa	Ceramic	Unit S19/W0	Stratum IV			Intcal	South	AA-28492	730±60	-28	Charcoal	Standard	1180	1400	1220	1400	Moya et al. 1999, cited in [6]	1	2
Batey del Delfin	Mayaguez	Ostionoid	Chican	Capa	Ceramic	Unit S41/W4	62-75cm BS		Feature 5	Intcal	South	GrN-30061	790±30	-27.67	Charcoal	Standard	1220	1280	1230	1290	[6]	1	2
Batey del Delfin	Mayaguez	Ostionoid	Chican	Capa	Ceramic	Unit S11/12/W0	Stratum IV			Intcal	South	AA-28491	710±45	-27.8	Charcoal	Standard	1230	1390	1240	1400	Moya et al. 1999, cited in [6]	1	2
Bateyes de Viví	Utuado	Ostionoid	Chican	Capa	Ceramic	Unit B-1	Base Stratum 1	47-49cm BD		Intcal	North	GrN-30058	710±40	-27.6	Charcoal	Standard	1230	1390	1250	1390	[6]	1	2
Bateyes de Viví	Utuado	Ostionoid	Chican	Capa	Ceramic	Unit 4		116 cmbd	Feat 4-2	Intcal	North	GrN-30057	610±50	-26.25	Charcoal	Standard	1290	1420	1280	1420	[6]	1	2
Bateyes de Viví	Utuado	Ostionoid	Chican	Capa	Ceramic	Unit 4	II	43-51 cmbd		Intcal	North	GrN-30053	630±40	-24.53	Charcoal	Standard	1290	1400	1280	1410	[6]	1	2
Bateyes de Viví	Utuado	Ostionoid	Chican	Capa	Ceramic	Unit 4		102-116 cmbd	Feat 4-2	Intcal	North	GrN-30056	600±50	-26.42	Charcoal	Standard	1290	1420	1290	1420	[6]	1	2
Bateyes de Viví	Utuado	Ostionoid	Chican	Capa	Ceramic	Unit 4		74 cmbd	Feat 4-2	Intcal	North	GrN-30055	510±30	-25.97	Charcoal	Standard	1330	1450	1320	1450	[6]	1	2
Bateyes de Viví	Utuado	Ostionoid	Chican	Capa	Ceramic	Unit 4	III	53-71 cmbd		Intcal	North	GrN-30054	410±40	-25.43	Charcoal	Standard	1430	1630	1400	1480	[6]	1	2
Bella Vista	Mayaguez	Ostionoid	Ostionan	Pure Ostiones	Ceramic					Marine	South	Beta-131097	1360±70		Marine shell	Standard	880	1270			[7]	2	4	Missing contextual information
Bella Vista	Mayaguez	Ostionoid	Ostionan	Pure Ostiones	Ceramic					Marine	South	Beta-131098	1100±60		Marine shell	Standard	1150	1460			[7]	2	4	Missing contextual information
Caguana	Utuado	Ostionoid	Chican	Capa	Ceramic	Postmold 1949 Season				Intcal	North	Y-1244	680±80		Wood	Standard	1220	1420	1250	1420	[8]	1	2
Caguitas	Caguas	Ostionoid	Elenan	Monserrate	Ceramic	Unit 1 (T.P.1)				Intcal	North	I-14616	990±80		Charcoal	Standard	890	1220	880	1160	[9]	1	2
Caguitas	Caguas	Ostionoid	Elenan	Santa Elena	Ceramic	Unit C (T.P.C.)				Intcal	North	I-14617	860±80		Charcoal	Standard	1030	1280	1030	1280	[9]	1	2
Caguitas	Caguas	Ostionoid	Chican	Esperanza	Ceramic	Unit 9 (T.P.9)				Intcal	North	I-14615	340±80		Charcoal	Standard	1420	1800			[9]	1	2
Caguitas	Caguas	Ostionoid	Ostionan	Modified Ostiones	Ceramic	Unit AA		50-60cm BS		Intcal	North	Beta-186410	640±80		Charcoal	Standard	1230	1430			[10]	2	2
Caguitas	Caguas	Ostionoid	Elenan	Santa Elena	Ceramic	Unit 3		90-100cm BS		Intcal	North	Beta-18640	1040±80		Charcoal	Extended counting	770	1200			[10]	2	2
Caguitas	Caguas	Ostionoid	Elenan/Ostionan	Santa Elena/Modified Ostiones	Ceramic				Burial	Mixed	North	Beta-24727	1180±50	-18.9	Human Bone	AMS	770	1120			[10]	2	4	Missing contextual information
Caguitas	Caguas	Ostionoid	Elenan/Ostionan	Santa Elena/Modified Ostiones	Ceramic					Intcal	North	I-12211	870±80		Charcoal	Standard	1030	1280			[9]	2	4	Missing contextual information
Caguitas	Caguas	Ostionoid	Chican	Esperanza	Ceramic	Unit AA		50-60cm BS		Intcal	North	Beta-18641	640±80		Charcoal	Extended counting	1230	1430			[10]	2	2
Canas/Collores/Monserrate										Mixed	?	PSUAMS-7455	1120±20		Human Bone	AMS	-	-			[11]	2	4	Conflicting contextual information
Caño Hondo	Vieques	Ortoiroid	Corosan	Coroso	Archaic	Trinchera A	Stratum I			Marine	South	UGa-995	3010±70		Marine shell (Cittarium pica)	Standard	-1070	-610	-1090	-610	[12]	1	2
Caño Hondo	Vieques	Ortoiroid	Corosan	Coroso	Archaic	Trinchera A	Stratum III			Marine	South	UGa-996	2855±65		Marine shell (Strombus costatus)	Standard	-830	-410	-840	-410	[12]	1	2
Caño Hondo	Vieques	Ortoiroid	Corosan	Coroso	Archaic	Trinchera A	Stratum II			Marine	South	UGa-997	2705±70		Marine shell (Murex breviforms)	Standard	-730	-240	-740	-240	[12]	1	2
Canoa	Añasco	Historic			Historic		Surface			Intcal	South	UGAMS-52608	240±20	-28.01	Wood	AMS	1640	1800			This publication	2	4	Surface find.
Canoa	Añasco	Historic			Historic		Surface			Intcal	South	UGAMS-52609	160±20	-27.22	Wood	AMS	1670	Modern			This publication	2	4	Surface find.
Cave 18	Mona	Ostionoid				Charcoal on surface below pictographs				Intcal	North	OxA-31209	454±23	-28.2	Charcoal (Amyris elemifera)	AMS	1420	1460			[13]	2	3	From surface
Cave 18	Mona	Ostionoid				Charcoal on surface below pictographs				Intcal	North	OxA-315360	682±26	-26.9	Charcoal (Bursera simaruba)	AMS	1280	1390			[13]	2	3	From surface
Cave 6	Mona	Rock Art				Pictograph				Intcal	North	OxA-31199	338±23		Organic pigment	AMS	1480	1640			[14]	2	2
Cave 8	Mona	Rock Art				Pictograph				Intcal	North	OxA-31348	584±26		Organic pigment	AMS	1310	1410			[14]	2	2
Cave, Jobo										Intcal	0	OxA-19052	585±26	-24.8	Wood (Guaiacum sp., terminus)	AMS	1310	1410			[15]	2	4	Missing contextual information
Cave, Maracayo										Intcal	0	OxA-19118	479±24	-24.4	Wood (Guaiacum sp., terminus)	AMS	1410	1450			[15]	2	4	Missing contextual information
Cayito	Santa Isabel	Ostionoid	Chican	Boca Chica	Ceramic	Sec. B		25-50cm BS		Intcal	South	Y-1243	700±80		Charcoal	Standard	1180	1410			Date collected by Irving Rouse and Ricardo Alegría in 1963, cited in [16]	1	2
Cayo Cofresí	Salinas	Ortoiroid	Corosan	Coroso	Archaic	Unit T-2		70cm BS		Intcal	South	I-7424	2275±85		Charcoal	Standard	-730	-60	-740	-50	[17]	1	2
Cayo Cofresí	Salinas	Ortoiroid	Corosan	Coroso	Archaic	Unit T-2		70cm BS		Marine	South	I-7425	2245±85		Marine shell	Standard	-150	360	-170	280	[17]	1	2
CE-32	Ceiba	Ostionoid	Elenan	Monserrate	Ceramic	10	B	Level 2 (10-20 cmbs)		Intcal	North	Beta-282309	1150±40	-24.2	Charred residue of sherd	AMS	770	990	770	1000	[18]	1	2
CE-32	Ceiba	Ostionoid	Elenan	Monserrate	Ceramic	1	B	Level 5 (35 cmbs)		Intcal	North	Beta-282307	930±40		Charcoal	Standard	1030	1210	990	1160	[18]	1	2
CE-32	Ceiba	Ostionoid	Elenan	Monserrate	Ceramic	2		Level 2-3 (10-30 cmbs)		Intcal	North	Beta-206802	600±50		Charcoal	Standard	1290	1420			Sara and Franz 2006 cited in [18]	2	2
CE-33	Ceiba	Ostionoid	Chican	Esperanza	Ceramic	20		Level 1 (5-10 cmbs)		Intcal	North	Beta-265587	460±60	-24.5	Charred residue of sherd	AMS	1320	1630	1320	1520	[18]	1	2
CE-34	Ceiba	Saladoid/Ostionoid	Cedrosan/Elenan	Cuevas/Monserrate	Ceramic	10		Level 2		Intcal	North	Beta-386615	1270±30	-24.2	Charcoal	AMS	660	830			[19]	1	2
CE-34	Ceiba	Saladoid/Ostionoid	Cedrosan/Elenan	Cuevas/Monserrate	Ceramic	7		Level 4		Intcal	North	Beta-386068	1260±30	-23.3	Charcoal	AMS	670	870			[19]	1	2
CE-34	Ceiba	Saladoid/Ostionoid	Cedrosan/Elenan	Cuevas/Monserrate	Ceramic	14		Level 3		Intcal	North	Beta-386071	1260±30	-25.1	Charcoal	AMS	670	870			[19]	1	2
CE-34	Ceiba	Saladoid/Ostionoid	Cedrosan/Elenan	Cuevas/Monserrate	Ceramic	16		Level 3		Intcal	North	Beta-386073	1230±30	-23.8	Charcoal	AMS	680	890			[19]	1	2
CE-34	Ceiba	Saladoid/Ostionoid	Cedrosan/Elenan	Cuevas/Monserrate	Ceramic	16		Level 4		Intcal	North	Beta-386074	1230±30	-25.7	Charcoal	AMS	680	890			[19]	1	2
CE-34	Ceiba	Saladoid/Ostionoid	Cedrosan/Elenan	Cuevas/Monserrate	Ceramic	1		Level 5		Intcal	North	Beta-283565	1190±40	-24.2	Charcoal	AMS	700	980			[18]	1	2
CE-34	Ceiba	Saladoid/Ostionoid	Cedrosan/Elenan	Cuevas/Monserrate	Ceramic	7		Level 3		Intcal	North	Beta-386698	1120±30	-25.7	Charcoal	AMS	770	1000			[19]	1	2
CE-34	Ceiba	Saladoid/Ostionoid	Cedrosan/Elenan	Cuevas/Monserrate	Ceramic	15		Level 3		Intcal	North	Beta-386072	720±30	-25.6	Charcoal	AMS	1230	1380			[19]	1	2
Collores	Ponce	Saladoid	Cedrosan	Cuevas	Ceramic					Mixed	South	PSUAMS-7454	1405±20		Human Bone	AMS	650	880			[11]	2	2
Collores	Ponce	Ostionoid	Elenan/Ostionan	Monserrate/Pure Ostiones	Ceramic					Intcal	South	I-6896	1205±85		Charcoal	Standard	670	990			[20]	2	4	Missing contextual information
Collores	Ponce	Ostionoid	Elenan/Ostionan	Monserrate/Pure Ostiones	Ceramic					Intcal	South	I-6894	1125±85		Charcoal	Standard	680	1120			This publication	2	4	Missing contextual information
Collores	Ponce	Ostionoid	Elenan/Ostionan	Monserrate/Pure Ostiones	Ceramic					Intcal	South	I-6895	1065±85		Charcoal	Standard	770	1170			[20]	2	4	Missing contextual information
Condado beach (?) or Guayanilla										Intcal	0	OxA-21430	811±27	-26.7	Wood (Guaiacum sp., terminus)	AMS	1180	1280			[15]	2	4	Missing contextual information
Conector Coquí	Santa Isabel	Ortoiroid	Corosan	Coroso	Archaic	T8		30-40cm BS		Marine	South	Beta-3898	2770±70		Marine shell	Standard	-770	-350	-780	-350	[21]	1	2
Conector Coquí	Santa Isabel	Ortoiroid	Corosan	Coroso	Archaic	Taa		20-30cm BS		Marine	South	Beta-3897	2310±70		Marine shell	Standard	-200	260	-200	240	[21]	1	2
Convento	San Juan	Saladoid	Huecan	Hueca	Ceramic	Church floor		150cm BS		Marine	North	I-11296	2100±80		Marine shell	Standard	-160	460	-30	460	Date collected by Jesús Figueroa 1980, cited in [22]	1	2
Convento	San Juan	Saladoid	Cedrosan	Hacienda Grande	Ceramic	Church floor		145cm BS		Intcal	North	I-11297	1995±80		Charcoal	Standard	-200	230	60	310	Date collected by Jesús Figueroa 1980, cited in [22]	1	2
Convento	San Juan	Saladoid	Cedrosan	Hacienda Grande	Ceramic	Interior patio				Intcal	North	I-11266	1865±80		Charcoal	Standard	-40	370	90	380	Date collected by Jesús Figueroa 1980, cited in [22]	1	2
Convento	San Juan	Saladoid	Cedrosan	Hacienda Grande	Ceramic	N144E146	Strat. III			Intcal	North	Beta-53843	1850±50		Charcoal	Standard	70	330	110	340	Date collected by Virginia Rivera 1992, repoted in this publication.	1	2
Convento	San Juan	Saladoid	Cedrosan	Hacienda Grande	Ceramic	N916E147	Strat. III			Intcal	North	Beta-53844	1780±60		Charcoal	Standard	130	410	150	410	Date collected by Virginia Rivera 1992, repoted in this publication.	1	2
CRNWR_P13	Cabo Rojo	Ortoiroid	Corosan	Coroso	Archaic	From STP				Marine	South	Beta-467730	2860±30	5.1	Marine shell	AMS	-800	-480	-810	-480	[23]	1	2
CRNWR_P13	Cabo Rojo	Ortoiroid	Corosan	Coroso	Archaic	Unit 1		Level 4 (30-40 cmbs)		Marine	South	Beta-492527	2760±30	4.8	Marine shell	AMS	-730	-380	-730	-380	[24]	1	2
CRNWR_P13	Cabo Rojo	Ortoiroid	Corosan	Coroso	Archaic	Unit 1		Level 1 (0-10 cmbs)		Marine	South	Beta-492526	2240±30	5.6	Marine shell	AMS	-50	280	-50	260	[24]	1	2
CRNWR_P64	Cabo Rojo	Ostionoid			Ceramic	Surface collection				Marine	South	Beta-467731	1370±30	4.7	Marine shell	AMS	910	1210			[23]	2	2
CRNWR1/Coroso?	Cabo Rojo	Ortoiroid	Corosan	Coroso	Archaic	Surface collection				Marine	South	Beta-467732	2270±30	3.6	Marine shell	AMS	-90	250	-90	230	[23]	1	2
CRNWR2	Cabo Rojo	Ortoiroid	Corosan	Coroso	Archaic	Surface collection				Marine	South	Beta-446197	2300±30	1.4	Marine shell	AMS	-130	220	-130	210	[23]	1	2
Cueva	Trujillo Alto									Intcal	North	OxA-21429	646±27	-25.8	Wood (Guaiacum sp., terminus)	AMS	1280	1400			[15]	2	4	Missing contextual information
Cueva	Trujillo Alto									Intcal	North	OxA-21428	459±26	-26.4	Wood (Guaiacum sp., terminus [sapwood])	AMS	1420	1470			[15]	2	4	Missing contextual information
Cueva Caracoles	Mona	Ortoiroid	Corosan	Coroso	Archaic	Unit A		10-20cm BS		Marine	North	I-13674	4330±100		Marine shell (Strombus sp.)	Standard	-2990	-2270	-2970	-2270	[25]	1	2
Cueva Caracoles	Mona	Ortoiroid	Corosan	Coroso	Archaic	Unit C		0-10cm BS		Intcal	North	I-13671	3290±90		Charcoal	Standard	-1870	-1330	-1880	-1320	[25]	1	2
Cueva Catedral	Hatillo	Rock Art				CT-28				Intcal	North	UGAM-46785	380±35	-30.1	Organic pigment	AMS	1450	1630			[26]	2	3	Rock art
Cueva Catedral	Hatillo	Rock Art				CT-29				Intcal	North	UGAMS-46786	Modern	-27.9	Wood	AMS	-	-			This publication	2	4	Modern date
Cueva Catedral	Hatillo	Rock Art				CT-30				Intcal	North	UGAMS-46787	Modern	-35.3	Organic pigment	AMS	-	-			This publication	2	4	Modern date
Cueva de los Lagartos	Morovis	Rock Art				FP-14				Intcal	North	UGAM-30029	610±40	-28.5	Organic pigment	AMS	1290	1410			[27]	2	3	Rock art
Cueva del Abono	Utuado	Ortoiroid	Corosan	Coroso	Archaic	Unit 2	3	7		Intcal	North	UGAMS-52607	5360±25	-15.02	Animal bone (Acratocnus sp.)	AMS	-4330	-4060	-4250	-4040	This publication	1	1
Cueva del Abono	Utuado	Ortoiroid	Corosan	Coroso	Archaic	Unit 2	3	5		Marine	North	UGM-30015	4780±30	0	Marine shell (Strombus sp.)	AMS	-3450	-2920	-3460	-2950	[27]	1	2
Cueva del Abono	Utuado	Ortoiroid	Corosan	Coroso	Archaic	Unidad 1, 1/2 Este	3	1		Intcal	North	UGAM-49573	110±20	-28	Charcoal	AMS	1690	1920			[27]	2	3	Intrusive; too recent
Cueva del Abono	Utuado	Rock Art				FP-7				Intcal	North	UGAM-30024	320±30	-29.6	Organic pigment	AMS	1480	1640			[27]	2	3	Rock art
Cueva del Abono	Utuado	Rock Art				FP-8				Intcal	North	UGAM-30025	280±30	-31.9	Organic pigment	AMS	1510	1800			[27]	2	4	Too recent
Cueva Gemelos	Morovis	Rock Art				FP-9				Intcal	North	UGAM-30026	1230±65	-25.3	Organic pigment	AMS	660	970			[27]	2	3	Rock art
Cueva Gemelos	Morovis	Rock Art				FP-12				Intcal	North	UGAM-30028	870±40	-30.1	Organic pigment	AMS	1050	1260			[27]	2	3	Rock art
Cueva Gemelos	Morovis	Rock Art				FP-10				Intcal	North	UGAM-30027	410±40	-26.8	Organic pigment	AMS	1430	1630			[27]	2	3	Rock art
Cueva Juan Miguel (Cag-3)	Utuado	Ostionoid	Ostionan	Pure Ostiones	Ceramic	N51/W54		Level 4	Feat. 6	Intcal	North	OxA-15142	1219±26	-19.6	Animal bone (Heteropsomys insulans-mandible)	AMS	700	890	700	890	[28]	1	1
Cueva Juan Miguel (Cag-3)	Utuado	Ostionoid	Ostionan	Pure Ostiones	Ceramic	N52 W54		22cm BS	Feat. 7/13	Intcal	North	GrN-24767	1180±40	-26.38	Charcoal	Standard	710	980	700	980	[29]	1	2
Cueva Juan Miguel (Cag-3)	Utuado	Ostionoid	Ostionan	Pure Ostiones	Ceramic	N51 W55		29.5cm BS	Feat. 7/13	Intcal	North	GrN-24769	1140±40	-27.83	Charcoal	Standard	770	990	770	1000	[29]	1	2
Cueva Juan Miguel (Cag-3)	Utuado	Ostionoid	Ostionan	Pure Ostiones	Ceramic	N51 W54		17cm BS	Feat. 6	Intcal	North	GrN-24764	1060±40	-26.9	Charcoal (Montezuma sp.)	Standard	890	1040	880	1040	[29]	1	1
Cueva Juan Miguel (Cag-3)	Utuado	Ostionoid	Ostionan	Pure Ostiones	Ceramic	N51 W55		12cm BS		Intcal	North	GrN-24768	990±40	-26.45	Charcoal	Standard	990	1160	990	1160	[29]	1	2
Cueva Juan Miguel (Cag-3)	Utuado	Ostionoid	Ostionan	Pure Ostiones	Ceramic	N51/W54		Level 3	Feat. 6	Intcal	North	OxA-15141	990±24	-19.3	Animal bone (Nesophontes edithae-mandible)	AMS	990	1150	990	1160	[28]	1	1
Cueva Juan Miguel (Cag-3)	Utuado	Ostionoid	Ostionan	Pure Ostiones	Ceramic	N51 W54		17cm BS	Feat. 6	Intcal	North	GrN-24766	890±30	-27.34	Charcoal (Rutaceae [Amyris?])	Standard	1050	1220	1040	1230	[29]	1	1
Cueva Juan Miguel (Cag-3)	Utuado	Ostionoid	Ostionan	Pure Ostiones	Ceramic	N51 W50		57cm BS	Feat. 4	Intcal	North	GrN-26414	790±50	-24.29	Charcoal	Standard	1160	1300	1160	1300	[29]	1	2
Cueva Juan Miguel (Cag-3)	Utuado	Ostionoid	Ostionan	Pure Ostiones	Ceramic	N51 W54		10cm BS		Intcal	North	GrN-24765	680±40	-27.06	Charcoal (Lauraceace, cf. Psidium)	Standard	1270	1400	1260	1400	[29]	1	1
Cueva Juan Miguel (Cag-3)	Utuado	Ostionoid	Ostionan	Pure Ostiones	Ceramic	N52 W52		44cm BS	Feat. 11	Intcal	North	GrN-24770	420±30	-27.07	Charcoal	Standard	1430	1620	1420	1480	[29]	1	2
Cueva Juan Miguel (Cag-3)	Utuado	Ostionoid	Ostionan	Pure Ostiones	Ceramic	N52 W50		31cm BS	Feat. 4	Intcal	North	GrA-18767	65±45	-27.82	Charcoal	AMS	1680	1940			[29]	2	4	Too recent
Cueva La Pita	Lajas	Rock Art				CT-16				Intcal	South	UGAM-46776	4260±20	-29.1	Organic pigment	AMS	-2910	-2880			This publication	2	4	Soot from petroglyph not reliable for dating
Cueva La Pita	Lajas	Rock Art				CT-15				Intcal	South	UGAM-46775	3650±25	-32.9	Organic pigment	AMS	-2140	-1940			This publication	2	4	Soot from petroglyph not reliable for dating
Cueva La Pita	Lajas	Rock Art				CT-3				Intcal	South	UGAM-46763	1770±35	-30.2	Organic pigment	AMS	220	380			[26]	2	3	Rock art
Cueva La Pita	Lajas	Rock Art				CT-2				Intcal	South	UGAM-46762	1140±30	-30.7	Organic pigment	AMS	770	990			[26]	2	3	Rock art
Cueva La Pita	Lajas	Rock Art				CT-11				Intcal	South	UGAM-46771	1060±30	-29	Organic pigment	AMS	900	1030			[26]	2	3	Rock art
Cueva La Pita	Lajas	Rock Art				CT-13				Intcal	South	UGAM-46773	1010±20	-26.5	Organic pigment	AMS	990	1120			[26]	2	3	Rock art
Cueva La Pita	Lajas	Rock Art				CT-6				Intcal	South	UGAM-46766	970±20	-27.9	Organic pigment	AMS	1020	1160			[26]	2	3	Rock art
Cueva La Pita	Lajas	Rock Art				CT-14				Intcal	South	UGAM-46774	960±20	-27.2	Organic pigment	AMS	1030	1160			[26]	2	3	Rock art
Cueva La Pita	Lajas	Rock Art				CT-12				Intcal	South	UGAM-46772	920±25	-27.8	Organic pigment	AMS	1040	1210			[26]	2	3	Rock art
Cueva La Pita	Lajas	Rock Art				CT-7				Intcal	South	UGAM-46767	930±20	-28.6	Organic pigment	AMS	1040	1160			[26]	2	3	Rock art
Cueva La Pita	Lajas	Rock Art				CT-8				Intcal	South	UGAM-46768	850±30	-27.2	Organic pigment	AMS	1050	1270			[26]	2	3	Rock art
Cueva La Pita	Lajas	Rock Art				CT-10				Intcal	South	UGAM-46770	640±30	-27.1	Organic pigment	AMS	1290	1400			[26]	2	3	Rock art
Cueva La Pita	Lajas	Rock Art				CT-5				Intcal	South	UGAM-46765	590±30	-25.9	Organic pigment	AMS	1300	1410			[26]	2	3	Rock art
Cueva La Pita	Lajas	Rock Art				CT-9				Intcal	South	UGAM-46769	600±20	-27.8	Organic pigment	AMS	1310	1400			[26]	2	3	Rock art
Cueva La Pita	Lajas	Rock Art				CT-4				Intcal	South	`	490±25	-27.3	Organic pigment	AMS	1410	1450			[26]	2	3	Rock art
Cueva La Pita	Lajas					CT-27	Surface			Marine	South	UGAM-46784	780±20	2.5	Marine Shell	AMS	1450	1700			This publication	2	4	Surface find.
Cueva Las Cuevas (LJ-22)	Lajas	Rock Art				CT-1				Intcal	South	UGAM-46761	530±30	-26.3	Organic pigment	AMS	1330	1440			[26]	2	3	Rock art
Cueva Los Muertos-2 (SR-1)	Utuado	Ostionoid	Ostionan	Pure Ostiones	Ceramic	Unit 1	IIIb	112-123cm BD		Intcal	North	GrN-30059	1200±40	-27.93	Charcoal	Standard	690	970	680	960	[30]	1	2
Cueva Los Muertos-2 (SR-1)	Utuado	Ostionoid	Ostionan	Pure Ostiones	Ceramic	Unit 1	IIIa	103-113cm BD		Intcal	North	GrN-30060	930±40	-27.67	Charcoal	Standard	1030	1210	1020	1210	[30]	1	2
Cueva Lucero	Juana Diaz	Rock Art				CT-22				Intcal	South	UGAM-46780	4070±40	-28.5	Organic pigment	AMS	-2860	-2470			This publication	2	4	Retouched Pictograph
Cueva Lucero	Juana Díaz	Rock Art				FP-274				Intcal	South	UGAMS-31627	3470±110	-27.6	Organic pigment	AMS	-2120	-1510			This publication	2	4	Retouched Pictograph
Cueva Lucero	Juana Díaz	Rock Art				FP-27				Intcal	South	UGM-30042	3140±40	-27.1	Organic pigment	AMS	-1500	-1300			[27]	2	4	Retouched Pictograph
Cueva Lucero	Juana Díaz	Rock Art				FP-30				Intcal	South	UGM-30045	730±35	-28.7	Organic pigment	AMS	1230	1380			[27]	2	3	Rock art
Cueva Lucero	Juana Díaz	Rock Art				FP-28				Intcal	South	UGM-30043	630±50	-28.7	Organic pigment	AMS	1280	1410			[27]	2	3	Rock art
Cueva Lucero	Juana Díaz	Rock Art				FP-24				Intcal	South	UGM-30039	630±20	-27.7	Organic pigment	AMS	1300	1400			[27]	2	3	Rock art
Cueva Lucero	Juana Diaz	Rock Art				CT-20				Intcal	South	UGAM-46779	500±20	-28.9	Organic pigment	AMS	1410	1440			[26]	2	3	Rock art
Cueva Lucero	Juana Diaz	Rock Art				CT-23				Intcal	South	UGAM-46781	490±20	-30.9	Organic pigment	AMS	1410	1450			[26]	2	3	Rock art
Cueva Lucero	Juana Díaz	Rock Art				FP-34				Intcal	South	UGM-30049	400±35	-29.4	Organic pigment	AMS	1440	1630			[27]	2	3	Rock art
Cueva Lucero	Juana Díaz	Rock Art				FP-35				Intcal	South	UGM-30050	380±30	-28.1	Organic pigment	AMS	1450	1630			[27]	2	3	Rock art
Cueva Lucero	Juana Díaz	Rock Art				FP-33				Intcal	South	UGM-30048	310±35	-29.8	Organic pigment	AMS	1480	1650			[27]	2	3	Rock art
Cueva Lucero	Juana Díaz	Rock Art				FP-25				Intcal	South	UGM-30040	220±30	-26.6	Organic pigment	AMS	1640	Modern			[27]	2	3	Rock art
Cueva Lucero	Juana Diaz	Rock Art				CT-24				Intcal	South	UGAM-46782	190±30	-29.6	Organic pigment	AMS	1650	Modern			This publication	2	4	Modern date
Cueva Lucero	Juana Diaz	Rock Art				CT-17				Intcal	South	UGAM-46777	180±20	-28	Organic pigment	AMS	1660	Modern			This publication	2	4	Modern date
Cueva Lucero	Juana Díaz	Rock Art				FP-26				Intcal	South	UGM-30041	110±30	-29.8	Organic pigment	AMS	1680	1940			[27]	2	4	Modern date
Cueva Lucero	Juana Díaz	Rock Art				FP-29				Intcal	South	UGM-30044	Modern	-32.4	Organic pigment	AMS	-	-			[27]	2	4	Modern date
Cueva Lucero	Juana Díaz	Rock Art				FP-31				Intcal	South	UGM-30046	Modern	-29.8	Organic pigment	AMS	-	-			[27]	2	4	Modern date
Cueva Lucero	Juana Díaz	Rock Art				FP-32				Intcal	South	UGM-30047	Modern	-31.6	Organic pigment	AMS	-	-			[27]	2	4	Modern date
Cueva María de la Cruz	Loiza	Ortoiroid	Corosan	Coroso	Archaic	Pozo A		60-80cm BS		Intcal	North	Beta-41051	2220±70		Charcoal	Standard	-400	-60	-410	-50	Date collected by Miguel Rodríguez López 1990, cited in [31]	1	2
Cueva María de la Cruz	Loiza	Ortoiroid	Corosan	Coroso	Archaic	Section A		125-25		Intcal	North	Y-1234	1920±120		Charcoal	Standard	-200	400	-350	320	[22]	1	2
Cueva María de la Cruz	Loiza	Ortoiroid	Corosan	Coroso	Archaic	Section A		.50-63		Intcal	North	Y-1235	1910±100		Charcoal	Standard	-150	360	-160	310	[22]	1	2
Cueva María de la Cruz	Loiza	Ortoiroid	Corosan	Coroso	Archaic	Unit 102	E	103 cm BD		Intcal	North	Beta-347456	1910±30	-22.7	Seed (Sapotaceae)	AMS	30	220	20	220	[31]	1	1
Cueva Matos	Arecibo	Ortoiroid	Corosan	Coroso	Archaic	CM-1	Surface of Mound at entrance of the Cave			Marine	North	UGM-30016	3200±30	-7.1	Marine shell (Neritina sp.)	AMS	-1430	-920	-1430	-960	[27]	1	2
Cueva Matos	Arecibo	Rock Art				FP-2				Intcal	North	UGM-30019	640±45	-28.3	Organic pigment	AMS	1280	1400			[27]	2	3	Rock art
Cueva Matos	Arecibo	Rock Art				FP-4				Intcal	North	UGM-30021	580±40	-28.2	Organic pigment	AMS	1300	1430			[27]	2	3	Rock art
Cueva Matos	Arecibo	Rock Art				FP-1				Intcal	North	UGM-30018	410±25	-31	Organic pigment	AMS	1440	1620			[27]	2	3	Rock art
Cueva Matos	Arecibo	Rock Art				FP-3				Intcal	North	UGM-30020	330±30	-31.8	Organic pigment	AMS	1480	1640			[27]	2	3	Rock art
Cueva Negra	Mona	Ostionoid	Chican		Ceramic	Eastern side of chamber		Midden top		Intcal	North	Beta-86999	380±60	-29.6	Charcoal	Extended counting	1440	1640			[32]	2	2
Cueva Paloma (al lado de Lucero)	Juana Diaz	Rock Art				CT-25				Intcal	South	UGAM-46783	780±25	-31.3	Organic pigment	AMS	1220	1280			[26]	2	3	Rock art
Cueva Rio Hondo 1 (SS-4)	Sabana Seca	Ortoiroid	Corosan	Coroso	Archaic	TU 1	Feature Stratum I	Lev 4:47-59 cmbd	Feature 1-01	Marine	North	Beta-130593	3610±60		Marine shell	Standard	-1980	-1410	-1960	-1420	[33]	1	2
Cueva Rio Hondo 1 (SS-4)	Sabana Seca	Ortoiroid	Corosan	Coroso	Archaic	TU 15	Feature Stratum II	Level 2: 60-73 cmbd	Feature 15-02	Marine	North	Beta-130600	3220±60		Marine shell	Standard	-1480	-920	-1480	-940	[33]	1	2
Cueva Rio Hondo 1 (SS-4)	Sabana Seca	Ortoiroid	Corosan	Coroso	Archaic	TU 15	VI	Level 8:66-76 cmbd	Shell midden	Marine	North	Beta-130599	3120±60		Marine shell	Standard	-1370	-820	-1360	-830	[33]	1	2
Cueva Rio Hondo 1 (SS-4)	Sabana Seca	Ortoiroid	Corosan	Coroso	Archaic	TU 15	IV	Level 5:46-56 cmbd	Shell midden	Marine	North	Beta-130598	3040±70		Marine shell	Standard	-1300	-740	-1280	-750	[33]	1	2
Cueva Rio Hondo 1 (SS-4)	Sabana Seca	Ortoiroid	Corosan	Coroso	Archaic	TU 12	IV	Level 7:60-70 cmbd	Shell midden	Marine	North	Beta-130597	2990±60		Marine shell	Standard	-1240	-680	-1210	-710	[33]	1	2
Cueva Rio Hondo 1 (SS-4)	Sabana Seca	Ortoiroid	Corosan	Coroso	Archaic	TU 11	Stratum II	Lev 1:34-36 cmbd	Feature 11-02	Marine	North	Beta-130594	2730±70		Marine shell	Standard	-900	-340	-890	-360	[33]	1	2
Cueva Rio Hondo 1 (SS-4)	Sabana Seca	Ostionoid	Elenan	Santa Elena	Ceramic				Pit feature	Intcal	North	Beta-130595	920±50		Charcoal	Standard	1030	1220	1020	1220	[33]	1	2
Cueva Rio Hondo 1 (SS-4)	Sabana Seca	Ostionoid	Elenan	Santa Elena	Ceramic				Shell midden	Intcal	North	Beta-130596	880±60		Charcoal	Standard	1040	1260	1030	1270	[33]	1	2
Cueva Soto	Arecibo	Rock Art				FP-41				Intcal	North	UGAMS-32721	4210±130	-30.6	Soot	AMS	-3330	-2460			This publication	2	4	Soot from pyroglyph not suitable for dating
Cueva Soto	Arecibo	Rock Art				CT-31				Intcal	North	UGAM-46788	3720±110	-25.6	Soot	AMS	-2470	-1780			This publication	2	4	Soot from pyroglyph not suitable for dating
Cueva Soto	Arecibo	Rock Art				FP-16				Intcal	North	UGAMS-30031	2910±50	-26.1	Soot	AMS	-1260	-930			[27]	2	4	Soot from pyroglyph not suitable for dating
Cueva Soto	Arecibo	Rock Art				FP-168				Intcal	North	UGAMS-31626	2510±60	-30.1	Soot	AMS	-800	-420			This publication	2	4	Soot from pyroglyph not suitable for dating
Cueva Soto	Arecibo	Rock Art				FP-6				Intcal	North	UGM-30023	1030±20	-31.3	Soot	AMS	990	1030			[27]	2	4	Soot from pyroglyph not suitable for dating
Cueva Soto	Arecibo	Rock Art				FP-5				Intcal	North	UGM-30022	480±30	-34.5	Soot	AMS	1410	1460			[27]	2	4	Soot from pyroglyph not suitable for dating
Cueva Soto	Arecibo	Rock Art				FP-15				Intcal	North	UGM-30030	Modern	-34.7	Soot	AMS	-	-			[27]	2	4	Soot from pyroglyph not suitable for dating
Cueva Tembladera	Morovis	Ortoiroid	Corosan	Coroso	Archaic	CT-1	Unit 1	80-90cm BS		Marine	North	UGM-30017	4160±30	-4.8	Marine shell (Anomalocardia sp.)	AMS	-2690	-2130	-2670	-2150	[27]	1	2
Cueva Tembladera	Morovis	Historic			Historic	3		20-30cm BS		Intcal	North	I-16421	390±80		Charcoal	Standard	1410	1660			[34]	1	2
Cueva Tembladera	Morovis	Historic			Historic	1		50-60cm BS		Intcal	North	I-15471	210±80		Charcoal	Standard	1510	Modern			[34]	2	4	Too recent
Cueva Ventana Int.	Arecibo	Rock Art				FP-18				Intcal	North	UGM-30033	2390±35	-29.5	Organic pigment	AMS	-740	-390			[27]	2	3	Rock art
Cueva Ventana Int.	Arecibo	Rock Art				FP-21				Intcal	North	UGM-30036	1050±80	-25.5	Organic pigment	AMS	770	1170			[27]	2	3	Rock art
Cueva Ventana Int.	Arecibo	Rock Art				FP-19				Intcal	North	UGM-30034	1050±30	-29.1	Organic pigment	AMS	900	1040			[27]	2	3	Rock art
Cueva Ventana Int.	Arecibo	Rock Art				FP-22				Intcal	North	UGM-30037	690±30	-27.5	Organic pigment	AMS	1270	1390			[27]	2	3	Rock art
Cueva Ventana Int.	Arecibo	Rock Art				FP-20				Intcal	North	UGM-30035	400±30	-26.6	Organic pigment	AMS	1440	1630			[27]	2	3	Rock art
Cueva Ventana Int.	Arecibo	Rock Art				FP-17				Intcal	North	UGM-30032	300±20	-26.4	Organic pigment	AMS	1510	1650			[27]	2	3	Rock art
Cueva Ventana Int.	Arecibo	Rock Art				FP-23				Intcal	North	UGM-30038	190±30	-28.1	Organic pigment	AMS	1650	Modern			[27]	2	4	Too recent
Cueva Ventana Superior (Clara)	Arecibo	Ortoiroid	Corosan	Coroso	Archaic	Unit C	D-2			Marine	North	UGM-17566	4250±25	-4.1	Marine shell (Phaecoides pectinatus)	AMS	-2830	-2270	-2820	-2280	[35]	1	2
Cueva Ventana Superior (Clara)	Arecibo	Ortoiroid	Corosan	Coroso	Archaic	Unit C	C-4			Intcal	North	UGM-17565	3810±25	-12	Charcoal	AMS	-2340	-2140	-2350	-2140	[35]	1	2
Cueva Ventana Superior (Clara)	Arecibo	Ortoiroid	Corosan	Coroso	Archaic	Unit C	C-5			Intcal	North	UGM-5106	3740±30	-13.4	Charcoal	AMS	-2280	-2040	-2280	-2030	[35]	1	2
Cueva Ventana Superior (Clara)	Arecibo	Ortoiroid	Corosan	Coroso	Archaic	Unit B	C-1			Marine	North	UGM-5108	3740±30	-8.3	Marine shell (Neritina sp.)	AMS	-2130	-1590	-2110	-1620	[35]	1	2
Cueva Ventana Superior (Clara)	Arecibo	Ortoiroid	Corosan	Coroso	Archaic	Unit A	B-3			Marine	North	UGM-17561	3640±25	-8.5	Marine shell (Neritina sp.)	AMS	-1990	-1470	-1960	-1490	[35]	1	2
Cueva Ventana Superior (Clara)	Arecibo	Ortoiroid	Corosan	Coroso	Archaic	Unit A	C-1			Marine	North	UGM-17562	3630±25	-7	Marine shell (Neritina sp.)	AMS	-1970	-1460	-1950	-1480	[35]	1	2
Cueva Ventana Superior (Clara)	Arecibo	Ortoiroid	Corosan	Coroso	Archaic	Unit B	C-3			Marine	North	UGM-5107	3520±30	-7.3	Marine shell (Neritina sp.)	AMS	-1860	-1340	-1820	-1360	[35]	1	2
Cueva Ventana Superior (Clara)	Arecibo	Ortoiroid	Corosan	Coroso	Archaic	Unit A	B-2			Marine	North	UGM-5105	3170±30	-8.1	Marine shell (Neritina sp.)	AMS	-1400	-900	-1390	-920	[35]	1	2
Cueva Ventana Superior (Clara)	Arecibo	Ortoiroid	Corosan	Coroso	Archaic	Unit C	C-1			Marine	North	UGM-17564	3120±20	-7.1	Marine shell (Neritina sp.)	AMS	-1340	-840	-1340	-850	[35]	1	2
Cueva Ventana Superior (Clara)	Arecibo	Ortoiroid	Corosan	Coroso	Archaic	Unit A	C-3			Intcal	North	UGM-17563	140±20	-26.7	Charcoal	AMS	1670	1940			[35]	2	4	Too recent
Cueva Ventana Superior (Clara)	Arecibo	Ortoiroid	Corosan	Coroso	Archaic	Unit A	B-2			Intcal	North	UGM-5109	100±20	-28.3	Charcoal	AMS	1690	1920			[35]	2	4	Too recent
Cuevas	Trujillo Alto	Saladoid	Cedrosan	Cuevas	Ceramic	Sec. C		125-150 cm BS		Intcal	North	Y-1240	1440±80		Charcoal	Standard	430	770	540	780	Date collected by Irving Rouse and Ricardo Alegría in 1963, cited in [16]	1	2
Cuevas	Trujillo Alto	Ostionoid	Elenan	Monserrate	Ceramic					Intcal	North	I-13985	1150±80		Charcoal	Standard	680	1030			[36]	2	4	Missing contextual information
Diego Hernandez	Yauco	Saladoid	Cedrosan	Hacienda Grande	Ceramic	Unit 8		10-20cm BS		Intcal	South	Beta-23902	1420±110		Charcoal	Standard	410	880	400	670	[37]	1	2
Diego Hernandez	Yauco	Ostionoid	Ostionan	Pure Ostiones	Ceramic	Unit 10		0-10cm BS		Marine	South	Beta-30356	1330±60	0.8	Marine shell (Strombus sp.)	Standard	920	1270	910	1280	[37]	1	2
Duho										Intcal	0	OxA-20842	815±27	-25.3	Wood (Guaiacum sp., terminus)	AMS	1180	1270			[15]	2	4	Missing contextual information
El Bronce	Ponce	Ostionoid	Elenan	Monserrate/Santa Elena	Ceramic				Hearth-647	Intcal	South	Beta-10388	1190±80		Charcoal	Standard	670	990			[38]	2	2
El Bronce	Ponce	Ostionoid	Elenan	Pure Ostiones/Santa Elena	Ceramic	Unit 11		J	North slope deposits	Intcal	South	Beta-10383	1320±100		Charcoal	Standard	560	970			[38]	2	4	Considered a problematic context by researchers
El Bronce	Ponce	Ostionoid	Elenan	Pure Ostiones/Santa Elena	Ceramic				Hearth-669	Intcal	South	Beta-10382	1180±90		Charcoal	Standard	670	1020			[38]	2	2
El Bronce	Ponce	Ostionoid	Ostionan/Elenan	Pure Ostiones/Santa Elena	Ceramic				Hearth 834	Intcal	South	Beta-10387	770±50		Charcoal	Standard	1170	1380			[38]	2	2
El Bronce	Ponce	Ostionoid	Elenan/Ostionan/Chican	Pure Ostiones/Santa Elena/Capa/Boca Chica/Esperanza	Ceramic	Unit 11		L	North slope deposits	Intcal	South	Beta-10384	500±90		Charcoal	Standard	1290	1630			[38]	2	4	Considered a problematic context by researchers
El Bronce	Ponce	Ostionoid	Elenan/Ostionan/Chican	Pure Ostiones/Santa Elena/Capa/Boca Chica/Esperanza	Ceramic	Unit 12		H/I	North slope deposits	Intcal	South	Beta-10386	370±50		Charcoal	Standard	1450	1640			[38]	2	4	Considered a problematic context by researchers
El Destino	Vieques	Ostionoid	Chican	Esperanza	Ceramic					Intcal	South		600±75		Charcoal	Standard	1280	1440			[39]	2	4	Missing contextual information
El Destino	Vieques	Ostionoid	Chican	Esperanza	Ceramic					Intcal	South		565±75		Charcoal	Standard	1280	1450			[39]	2	4	Missing contextual information
El Fresal	Aibonito	Ostionoid	Elenan/Chican	Santa Elena/Esperanza	Ceramic	Unit 2			3	Intcal	South	Beta-26326	790±60		Charcoal	Standard	1050	1380			[40]	2	2
El Parking (PO-38)	Ponce	Ostionoid	Ostionan	Pure Ostiones	Ceramic	Locus 7-Unit 13			Pit; F. 17	Intcal	South	Beta-45290	1430±90		Charcoal	Standard	420	780	480	780	[41]	1	2
El Parking (PO-38)	Ponce	Ostionoid	Ostionan	Pure Ostiones	Ceramic	Locus 1-Unit 17			Post; F. 14	Intcal	South	Beta-45291	1290±80		Charcoal	Standard	600	950	600	950	[41]	1	2
El Parking (PO-38)	Ponce	Ostionoid	Ostionan	Pure Ostiones	Ceramic	Locus 1-Unit 29			Post; F. 34	Intcal	South	Beta-45292	1280±80		Charcoal	Standard	610	960	600	960	[41]	1	2
El Parking (PO-38)	Ponce	Ostionoid	Ostionan	Pure Ostiones	Ceramic	Locus 1			Stone alignment; F. 18	Intcal	South	Beta-45293	1000±70		Charcoal	Standard	890	1210	890	1210	[41]	1	2
El Parking (PO-38)	Ponce	Ostionoid	Ostionan	Pure Ostiones	Ceramic	Locus 1			Rock Lens; F. 1	Intcal	South	Beta-33259	810±60		Charcoal	Standard	1050	1300	1040	1300	[41]	1	2
El Parking (PO-38)	Ponce	Ostionoid	Ostionan	Pure Ostiones	Ceramic	Locus 1			Stone Alignment; F.9	Intcal	South	Beta-45289	770±230		Charcoal	Standard	710	1640			[41]	1	2
El Parking (PO-38)	Ponce	Historic			Historic	Locus 2			Stone cluster; F. A	Intcal	South	Beta-46901	350±50		Charcoal	Standard	1450	1640			[41]	2	4	Uncertain context
El Parking (PO-38)	Ponce	Saladoid	Cedrosan	Cuevas	Ceramic	Locus 1-Unit 19			Post. F. 7	Intcal	South	Beta-33260	1780±130		Charcoal	Standard	-40	550			[41]	2	4	Ambiguos result
El Semil	Villalba									Intcal	South	OxA-21432	567±27	-25.8	Wood (Guaiacum sp., terminus)	AMS	1310	1420			[15]	2	4	Missing contextual information
Ermita Monserrate	Hormigueros	Historic			Historic	Iglesia; fragmento del ataud de madera de la fosa A				Intcal	South	I-9872	470±80		Wood	Standard	1310	1640			[42]	2	2
Finca Dona Juana (UTU-44)	Utuado	Ostionoid	Ostionan	Modified Ostiones	Ceramic	N999E991	III	84cm BD		Intcal	North	GrN-24759	970±30	-26.03	Charcoal (Miraceae cf. Cecropia)	Standard	1020	1160	1020	1160	[29]	1	1
Finca Dona Juana (UTU-44)	Utuado	Ostionoid	Ostionan	Modified Ostiones	Ceramic	N999E991	III	96cm BD		Intcal	North	GrN-24761	900±60	-25.58	Charcoal (Cf. Sterculaceae)	Standard	1030	1260	1020	1260	[29]	1	1
Finca Dona Juana (UTU-44)	Utuado	Ostionoid	Ostionan	Modified Ostiones	Ceramic	N999E991	III	121cm BD		Intcal	North	GrN-24762	880±40	-29.11	Charcoal	Standard	1040	1260	1040	1260	[29]	1	2
Finca Dona Juana (UTU-44)	Utuado	Ostionoid	Ostionan	Modified Ostiones	Ceramic	N999E990	III	121cm BD		Intcal	North	GrN-24763	860±40	-26.55	Charcoal	Standard	1050	1270	1040	1270	[29]	1	2
Finca Dona Juana (UTU-44)	Utuado	Ostionoid	Ostionan	Modified Ostiones	Ceramic	N999E988	II	64cm BD		Intcal	North	GrN-24757	760±70	-26.71	Charcoal (Sapotaceae cf. Manikara)	Standard	1050	1400	1050	1390	[29]	1	1
Finca Dona Juana (UTU-44)	Utuado	Ostionoid	Ostionan	Modified Ostiones	Ceramic	N999E988	II	77cm BD		Intcal	North	GrN-24758	680±50	-26.61	Charcoal	Standard	1260	1400	1230	1400	[29]	1	2
Finca Dona Juana (UTU-44)	Utuado	Ostionoid	Ostionan/Chican	Modified Ostiones/Capa	Ceramic	N999E990	I	89cm BD		Intcal	North	GrN-24760	600±40	-27.2	Charcoal	Standard	1300	1410			[29]	1	2
Finca Valencia	Arecibo	Ostionoid	Ostionan	Modified Ostiones	Ceramic	Unit N2270E780	4			Intcal	North	Beta-97414	1150±120		Charcoal	Standard	660	1150	800	1170	[43]	1	2
Finca Valencia	Arecibo	Ostionoid	Ostionan	Modified Ostiones	Ceramic	Unit N2250E774.5	3	6		Intcal	North	Beta-97401	990±160		Charcoal	Standard	680	1290	850	1290	[43]	1	2
Finca Valencia	Arecibo	Ostionoid	Ostionan	Modified Ostiones	Ceramic	Unit N2260E780			3	Intcal	North	Beta-97404	990±160		Charcoal	Standard	680	1290	850	1290	[43]	1	2
Finca Valencia	Arecibo	Ostionoid	Ostionan	Modified Ostiones	Ceramic	Unit N2260E780	4	9		Intcal	North	Beta-97407	990±120		Charcoal	Standard	770	1270	880	1270	[43]	1	2
Finca Valencia	Arecibo	Ostionoid	Ostionan	Modified Ostiones	Ceramic	Unit N2260E780	4	8		Intcal	North	Beta-97406	990±60		Charcoal	Standard	900	1210	900	1220	[43]	1	2
Finca Valencia	Arecibo	Ostionoid	Ostionan	Modified Ostiones	Ceramic	Unit N2250E774.5	3	7		Intcal	North	Beta-97402	780±60		Charcoal	Standard	1050	1380	1050	1310	[43]	1	2
Finca Valencia	Arecibo	Ostionoid	Ostionan	Modified Ostiones	Ceramic	Unit N2250E774.5	3	8		Intcal	North	Beta-97403	680±60		Charcoal	Standard	1230	1400	1220	1390	[43]	1	2
Finca Valencia	Arecibo	Ostionoid	Ostionan	Modified Ostiones	Ceramic	Unit N2270E780	3			Intcal	North	Beta-97412	640±60		Charcoal	Standard	1280	1410	1260	1400	[43]	1	2
Finca Valencia	Arecibo	Ostionoid	Chican	Esperanza/Capa	Ceramic	Unit N2270E780-Ext.1	1			Intcal	North	Beta-97415	730±60		Charcoal	Standard	1180	1400			[43]	1	2
Finca Valencia	Arecibo	Ostionoid	Chican	Esperanza/Capa	Ceramic	Unit N2270E780			Burial 1	Intcal	North	Beta-97416	620±80		Charcoal	Standard	1270	1440			[43]	1	2
Finca Valencia	Arecibo	Ostionoid	Ostionan/Chican	Modified Ostiones/Capa	Ceramic	Unit N2250E774.5	2	3		Intcal	North	Beta-97400	900±60		Charcoal	Standard	1030	1260			[43]	1	2
Finca Valencia	Arecibo	Ostionoid	Ostionan/Chican	Modified Ostiones/Capa	Ceramic	Unit N2270E780	2			Intcal	North	Beta-97411	750±80		Charcoal	Standard	1050	1400			[43]	1	2
Finca Valencia	Arecibo	Ostionoid	Ostionan/Chican	Modified Ostiones/Capa	Ceramic	Unit N2270E780	2			Intcal	North	Beta-97408	720±70		Charcoal	Standard	1180	1400			[43]	1	2
Finca Valencia	Arecibo	Ostionoid	Ostionan/Chican	Modified Ostiones/Capa	Ceramic	Unit N2260E780	2	5		Intcal	North	Beta-97405	530±140		Charcoal	Standard	1210	1790			[43]	1	2
Finca Valencia	Arecibo	Ostionoid	Ostionan/Chican	Modified Ostiones/Capa	Ceramic	Unit N2270E780	2			Intcal	North	Beta-97409	540±90		Charcoal	Standard	1280	1620			[43]	1	2
Finca Valencia	Arecibo	Ostionoid	Ostionan	Modified Ostiones	Ceramic	Unit N2270E780	3			Intcal	North	Beta-97413	120±100		Charcoal	Standard	1530	Modern			[43]	2	4	Too recent
Florida 2	San Lorenzo	Ostionoid	Elenan	Monserrate	Ceramic	Cuadrante 4, Unidad 4		30-40 cmbs		Intcal	North	Beta-182083	1280±80		Charcoal	Standard	610	960	660	980	[44]	1	2
Florida 2	San Lorenzo	Ostionoid	Elenan	Monserrate	Ceramic	Cuadrante 4, Unidad 4		20-30 cmbs		Intcal	North	Beta-182086	1270±70		Charcoal	Standard	650	950	660	960	[44]	1	2
Florida 2	San Lorenzo	Ostionoid	Elenan	Monserrate	Ceramic	Cuadrante 1, Unidad 14		20-30 cmbs		Intcal	North	Beta-182084	1200±70		Charcoal	Standard	680	990	700	1000	[44]	1	2
Guaraguao (DDO100042)	Dorado					Trench 1		110cmbs	6	Intcal	North	Beta-576231	1410±30	-19	Organic residue	AMS	600	660			[45]	2	4	No cultural association
Hacienda Esperanza	Vieques	Ostionoid	Chican	Esperanza	Ceramic	Westernmost Midden	I			Marine	South	I-8476	405±80		Marine shell (Lucina pectinata)	Standard	1910	Modern			[12]	1	2
Hacienda Grande	Loiza	Saladoid	Huecan	Hueca	Ceramic	W127, S55		30-40		Intcal	North	Beta-9970	2060±70		Charcoal	Standard	-350	120	-60	210	[46]	1	2
Hacienda Grande	Loiza	Saladoid	Cedrosan	Hacienda Grande	Ceramic	Section D		125-150		Intcal	North	Y-1233	1830±80		Charcoal	Standard	30	410	110	410	[8]	1	2
Hacienda Grande	Loiza	Saladoid	Cedrosan	Hacienda Grande	Ceramic	W128, S55		40-50		Intcal	North	Beta-9972	1840±50		Charcoal	Standard	80	340	110	340	[46]	1	2
Hacienda Grande	Loiza	Saladoid	Cedrosan	Hacienda Grande	Ceramic	Section D		50-75		Intcal	North	Y-1232	1580±80		Charcoal	Standard	260	640	250	630	[8]	1	2
Hacienda Grande	Loiza	Saladoid	Cedrosan	Cuevas	Ceramic	W129-S55		40-50		Intcal	North	Beta-9971	1320±70		Charcoal	Standard	600	880	600	880	[46]	1	2
Hacienda la Baume	Cabo Rojo	Ortoiroid	Corosan	Coroso	Archaic	1		3		Marine	South	Beta-202075	4050±140	0.1	Marine shell	Extended counting	-2540	-1740	-2550	-1740	[47]	1	2
Hacienda la Baume	Cabo Rojo	Ortoiroid	Corosan	Coroso	Archaic	2		4		Marine	South	Beta-202074	3700±80	-0.6	Marine shell	Extended counting	-1920	-1430	-1940	-1430	[47]	1	2
Hacienda La Victoria (PO-23)	Ponce	Ostionoid	Ostionan	Pure Ostiones	Ceramic	Area B			Hearth	Intcal	South	Beta-23282	1610±70		Charcoal	Standard	260	600	460	650	[48]	1	2
Hacienda La Victoria (PO-23)	Ponce	Ostionoid	Ostionan	Pure Ostiones	Ceramic	Area B			Hearth	Intcal	South	Beta-23283	1360±90		Charcoal	Standard	480	890	550	880	[48]	1	2
Hacienda La Victoria (PO-23)	Ponce	Ostionoid	Ostionan	Pure Ostiones	Ceramic	Area B				Intcal	South	Beta-23284	1100±110		Charcoal	Standard	680	1160			[48]	2	4	Author's determination
Hacienda La Victoria (PO-23)	Ponce	Ostionoid	Ostionan	Pure Ostiones	Ceramic	Area B				Intcal	South	Beta-23285	620±150		Charcoal	Standard	1050	1640			[48]	2	4	Author's determination
Hacienda Luisa Josefa	San German	Ostionoid	Elenan	Santa Elena	Ceramic	Dep. 1, Unit S-1				Marine	South	I-10555	785±80		Marine shell	Standard	1410	1800			[42]	1	2
Hacienda Luisa Josefa	San German	Ostionoid	Elenan	Santa Elena	Ceramic	Dep. 1, Unit S-1				Marine	South	I-10556	670±80		Marine shell	Standard	1480	1900			[42]	1	2
Hacienda Luisa Josefa	San German	Ostionoid	Elenan	Santa Elena	Ceramic	Dep. 1, Unit S-1				Marine	South	I-10554	515±75		Marine shell	Standard	1660	Modern			[42]	2	2
Hato Viejo	Ciales	Ortoiroid	Corosan	Coroso	Archaic					Intcal	North	Beta-N/A	4480±70		Landsnail (Caracolus caracolla)	Standard	-3360	-2930			[49]	2	3	Use of landsnail for dating; missing contextual information
HU-7	Humacao	Ostionoid	Elenan	Monserrate/Santa Elena	Ceramic	Trench 4		125-130cm BS		Intcal	South	Beta-141675	890±70		Charcoal	Standard	1030	1270			[50]	1	2
Iglesia de Maraguez (PO-39)	Ponce	Ostionoid	Elenan/Ostionan	Santa Elena/Modified Ostiones	Ceramic	Locus 2; U. 38		2	Upper Midden	Intcal	South	Beta-45286	1040±70		Charcoal	Standard	780	1170			[51]	1	2
Iglesia de Maraguez (PO-39)	Ponce	Ostionoid	Elenan/Ostionan	Santa Elena/Modified Ostiones	Ceramic	Locus 3; U. 31			F. 91-6	Intcal	South	Beta-45288	1020±80		Charcoal	Standard	780	1220			[51]	1	2
Iglesia de Maraguez (PO-39)	Ponce	Ostionoid	Elenan/Ostionan	Santa Elena/Modified Ostiones	Ceramic	Locus 2; U. 3		5		Intcal	South	Beta-31038	970±90		Charcoal	Standard	890	1260			[51]	1	2
Iglesia de Maraguez (PO-39)	Ponce	Ostionoid	Elenan/Ostionan	Santa Elena/Modified Ostiones	Ceramic	Locus 2; U. 11		5		Intcal	South	Beta-36518	990±60		Charcoal	Standard	900	1210			[51]	1	2
Iglesia de Maraguez (PO-39)	Ponce	Ostionoid	Elenan/Ostionan	Santa Elena/Modified Ostiones	Ceramic	Locus 3; U. 16			6	Intcal	South	Beta-36519	950±50		Charcoal	Standard	1000	1210			[51]	1	2
Iglesia de Maraguez (PO-39)	Ponce	Ostionoid	Elenan/Ostionan	Santa Elena/Modified Ostiones	Ceramic	Locus 2, U. 3		5		Intcal	South	Beta-31039	890±70		Charcoal	Standard	1030	1270			[51]	1	2
Iglesia de Maraguez (PO-39)	Ponce	Ostionoid	Elenan/Ostionan	Santa Elena/Modified Ostiones	Ceramic	Locus 2; U. 50		6		Intcal	South	Beta-45287	1530±90		Charcoal	Standard	270	660			[51]	2	2
Jacanas	Ponce	Ostionoid	Chican	Capa/Boca Chica/Esperanza	Ceramic	Unit 153		118-128cmbd		Intcal	South	Beta-247738	940±40		Charcoal	AMS	1030	1210			[52]	1	2
Jacanas	Ponce	Ostionoid	Chican	Capa/Boca Chica/Esperanza	Ceramic	Unit 153		134cmbd		Intcal	South	Beta-247739	940±40		Charcoal	AMS	1030	1210			[52]	1	2
Jacanas	Ponce	Ostionoid	Chican	Capa/Boca Chica/Esperanza	Ceramic				112	Intcal	South	Beta-272022	880±40	-26.5	Charcoal	AMS	1040	1260			[52]	1	2
Jacanas	Ponce	Ostionoid	Chican	Capa/Boca Chica/Esperanza	Ceramic	Unit 108		level 5		Intcal	South	Beta-272031	710±40	-25.7	Charcoal	AMS	1230	1390			[52]	1	2
Jacanas	Ponce	Ostionoid	Chican	Capa/Boca Chica/Esperanza	Ceramic				454	Intcal	South	Beta-272024	580±40	-25.6	Charcoal	AMS	1300	1430			[52]	1	2
Jacanas	Ponce	Ostionoid	Chican	Capa/Boca Chica/Esperanza	Ceramic	Unit 150		level 8		Intcal	South	Beta-272033	550±40	-26.5	Charcoal	AMS	1310	1440			[52]	1	2
Jacanas	Ponce	Ostionoid	Chican	Capa/Boca Chica/Esperanza	Ceramic	Unit 153		Level 2; 78-88cmbd		Intcal	South	Beta-247736	540±40		Charcoal	AMS	1310	1440			[52]	1	2
Jacanas	Ponce	Ostionoid	Chican	Capa/Boca Chica/Esperanza	Ceramic	Unit 153		Level 4; 98-108cmbd		Intcal	South	Beta-247737	440±60		Charcoal	AMS	1400	1640			[52]	1	2
Jacanas	Ponce	Saladoid/Ostionoid	Cedrosan/Elenan	Cuevas/Monserrate	Ceramic	Unit 142		level 17		Intcal	South	Beta-272032	1550±40	-25.7	Charcoal	AMS	430	600			[52]	1	2
Jacanas	Ponce	Ostionoid	Elenan/Ostionan	Monserrate/Pure Ostiones	Ceramic				224	Intcal	South	Beta-272023	1310±40	-25.5	Charcoal	AMS	650	820			[52]	1	2
Jacanas	Ponce	Ostionoid	Elenan/Ostionan	Monserrate/Pure Ostiones	Ceramic				222	Intcal	South	Beta-272028	1300±40	-26.2	Charcoal	AMS	650	820			[52]	1	2
Jacanas	Ponce	Ostionoid	Elenan/Ostionan	Monserrate/Pure Ostiones	Ceramic				105	Intcal	South	Beta-272025	1250±40	-25	Charcoal	AMS	670	880			[52]	1	2
Jacanas	Ponce	Ostionoid	Elenan/Ostionan	Monserrate/Pure Ostiones	Ceramic				370	Intcal	South	Beta-272030	1240±40	-23.9	Charcoal	AMS	670	880			[52]	1	2
Jacanas	Ponce	Ostionoid	Elenan/Ostionan	Monserrate/Pure Ostiones	Ceramic				209	Intcal	South	Beta-272027	1220±40	-26.2	Charcoal	AMS	680	940			[52]	1	2
Jacanas	Ponce	Ostionoid	Elenan/Ostionan	Monserrate/Pure Ostiones	Ceramic				204	Intcal	South	Beta-272026	1190±40	-24.2	Charcoal	AMS	700	980			[52]	1	2
Jacanas	Ponce	Ostionoid	Elenan/Ostionan	Monserrate/Pure Ostiones	Ceramic				258	Intcal	South	Beta-272029	1100±40	-24.3	Charcoal	AMS	780	1030			[52]	1	2
King's Helmet	Yabucoa	Saladoid	Cedrosan	Cuevas	Ceramic	Unidad 7	1	3		Intcal	South	Beta-239253	1300±40	-25.2	Charcoal	AMS	650	820	650	830	[53]	1	2
King's Helmet	Yabucoa	Saladoid	Cedrosan	Cuevas	Ceramic	Unidd 4		5	2	Intcal	South	Beta-240319	1240±40	-26	Charcoal	AMS	670	880	670	890	[53]	1	2
La Arena (Parque Industrial Febus)	Bayamon	Ostionoid	Chican	Esperanza	Ceramic	Unidad S32/W10		30 cmbs	Basurero	Intcal	North	Beta-204311	550±60	-25.9	Charcoal	Extended counting	1300	1450	1300	1450	[54]	1	2
La Arena (Parque Industrial Febus)	Bayamon	Ostionoid	Chican	Esperanza	Ceramic	Unidad S32/W10		34 cmbs	Basurero	Intcal	North	Beta-204312	420±40	-25.2	Charcoal	AMS	1420	1630	1410	1510	[54]	1	2
La Florida	Yauco	Ostionoid	Ostionan	Modified Ostiones	Ceramic	Area 3; Unit A-1		90cm BS	1	Intcal	South	Beta-170134	1110±40		Charcoal	AMS	780	1020	880	1030	[55]	1	2
La Gallera	Ceiba	Saladoid	Cedrosan	Cuevas	Ceramic	CE2C				Marine	North	Beta-521364	1550±20	0.6	Marine shell	AMS	580	990	560	910	[56]	1	2
La Gallera	Ceiba	Saladoid	Cedrosan	Cuevas	Ceramic	Burial S-3				Mixed	North	Beta-501367	1300±30	-16.5	Human bone	AMS	670	960	670	940	[56]	1	2
La Gallera	Ceiba	Saladoid	Cedrosan	Cuevas	Ceramic	CE1MP				Marine	North	Beta-521363	1420±30	-9.5	Marine shell	AMS	680	1110	680	1040	[56]	1	2
La Gallera	Ceiba	Saladoid	Cedrosan	Cuevas	Ceramic	Burial S-27				Mixed	North	Beta-501368	1210±30	-16.8	Human bone	AMS	770	1020	770	1000	[56]	1	2
La Gallera	Ceiba	Saladoid	Cedrosan	Cuevas	Ceramic	Burial S-42				Mixed	North	Beta-501369	1090±30	-16.1	Human bone	AMS	900	1170	890	1080	[56]	1	2
La Haya	Lajas	Ostionoid	Chican	Capa	Ceramic					Intcal	South	Beta-226726	850±40	-25.9	Charcoal	AMS	1050	1270			[57]	2	4	Missing contextual information
La Haya	Lajas	Ostionoid	Chican	Capa	Ceramic					Intcal	South	Beta-226727	850±40	-26.4	Charcoal	AMS	1050	1270			[57]	2	4	Missing contextual information
La Hueca-Sorcé	Vieques	Saladoid	Huecan	Hueca	Ceramic	Z-X		170-180cm BS		Intcal	South	I-11322	1945±80		Charcoal	Standard	-150	310	-40	310	[58]	1	2
La Hueca-Sorcé	Vieques	Saladoid	Huecan	Hueca	Ceramic	Z, Z-58				Marine	South	Beta-276588	2240±40		Marine shell (Cittarium pica)	Standard	-60	300	-30	280	[59]	1	2
La Hueca-Sorcé	Vieques	Saladoid	Huecan	Hueca	Ceramic	C-4		100cm BS		Intcal	South	I-12859	1880±80		Charcoal	Standard	-50	350	1	360	[58]	1	2
La Hueca-Sorcé	Vieques	Saladoid	Huecan	Hueca	Ceramic	Z-V		160-170cm BS		Intcal	South	I-11321	1845±80		Charcoal	Standard	20	400	20	390	[58]	1	2
La Hueca-Sorcé	Vieques	Saladoid	Huecan	Hueca	Ceramic	Z-8		200-210cm BS		Intcal	South	I-10979	1820±85		Charcoal	Standard	20	410	30	420	[58]	1	2
La Hueca-Sorcé	Vieques	Saladoid	Huecan	Hueca	Ceramic	B-3		100cm BS		Intcal	South	I-12858	1820±80		Charcoal	Standard	30	410	60	410	[58]	1	2
La Hueca-Sorcé	Vieques	Saladoid	Huecan	Hueca	Ceramic	C-8		80cm BS		Intcal	South	I-12856	1810±80		Charcoal	Standard	30	420	60	420	[58]	1	2
La Hueca-Sorcé	Vieques	Saladoid	Huecan	Hueca	Ceramic	Z-15		240-260cm BS		Intcal	South	I-11139	1800±80		Charcoal	Standard	30	420	70	420	[58]	1	2
La Hueca-Sorcé	Vieques	Saladoid	Huecan	Hueca	Ceramic	C-1		120cm BS		Intcal	South	I-12860	1780±80		Charcoal	Standard	60	430	70	440	[58]	1	2
La Hueca-Sorcé	Vieques	Saladoid	Huecan	Hueca	Ceramic	Z-W		160-170cm BS		Intcal	South	I-11320	1770±80		Charcoal	Standard	80	530	70	530	[58]	1	2
La Hueca-Sorcé	Vieques	Saladoid	Cedrosan	Hacienda Grande	Ceramic	YTA-1				Intcal	South	I-11319	1915±80		Charcoal	Standard	-100	330	80	340	[58]	1	2
La Hueca-Sorcé	Vieques	Saladoid	Huecan	Hueca	Ceramic	Block Z (newest sample)				Intcal	South	Beta-129948	1810±60		Charcoal	Standard	90	400	80	410	[42]	1	2
La Hueca-Sorcé	Vieques	Saladoid	Cedrosan	Hacienda Grande	Ceramic	XT3, Unit I-16				Marine	South	Beta-276589	2130±40		Marine shell	Standard	80	420	110	390	[59]	1	2
La Hueca-Sorcé	Vieques	Saladoid	Huecan	Hueca	Ceramic	Z-11		190-2.0cm BS		Intcal	South	I-10980	1735±85		Charcoal	Standard	130	540	120	540	[58]	1	2
La Hueca-Sorcé	Vieques	Saladoid	Huecan	Hueca	Ceramic	Z-15		200-220cm BS		Intcal	South	I-2744	1730±80		Charcoal	Standard	130	540	130	540	[58]	1	2
La Hueca-Sorcé	Vieques	Saladoid	Cedrosan	Hacienda Grande	Ceramic	YTA-1: L-36				Intcal	South	I-11685	1740±75		Charcoal	Standard	130	530	150	540	[58]	1	2
La Hueca-Sorcé	Vieques	Saladoid	Huecan	Hueca	Ceramic	Z-16		160-180cm BS		Intcal	South	I-11141	1705±80		Charcoal	Standard	170	550	160	560	[58]	1	2
La Hueca-Sorcé	Vieques	Saladoid	Cedrosan	Hacienda Grande	Ceramic	YTA-2,J-16				Intcal	South	I-11926	1720±80		Charcoal	Standard	130	540	170	550	[58]	1	2
La Hueca-Sorcé	Vieques	Saladoid	Cedrosan	Hacienda Grande	Ceramic	XT-3,D-13				Marine	South	I-18973	1960±110		Marine shell	Standard	150	690	170	620	[42]	1	2
La Hueca-Sorcé	Vieques	Saladoid	Cedrosan	Hacienda Grande	Ceramic	Area P,G-16				Intcal	South	I-16151	1700±80		Charcoal	Standard	200	560	200	550	[42]	1	2
La Hueca-Sorcé	Vieques	Saladoid	Cedrosan	Hacienda Grande	Ceramic	YTA-2,H-17				Intcal	South	I-11925	1665±80		Charcoal	Standard	240	570	230	570	[58]	1	2
La Hueca-Sorcé	Vieques	Saladoid	Cedrosan	Hacienda Grande	Ceramic	Area P,G-16				Intcal	South	I-16152	1650±80		Charcoal	Standard	240	580	240	570	[42]	1	2
La Hueca-Sorcé	Vieques	Saladoid	Cedrosan	Hacienda Grande	Ceramic	YTA-2, Unit M-21				Marine	South	Beta-259407	1960±50		Marine shell	Standard	260	620	240	590	[59]	1	2
La Hueca-Sorcé	Vieques	Saladoid	Huecan	Hueca	Ceramic	K-9		20-40cm BS		Intcal	South	I-12744	1640±80		Charcoal	Standard	250	580	240	590	[58]	1	2
La Hueca-Sorcé	Vieques	Saladoid	Cedrosan	Hacienda Grande	Ceramic	Area P,I-15				Intcal	South	I-16154	1620±80		Charcoal	Standard	250	600	250	600	[42]	1	2
La Hueca-Sorcé	Vieques	Saladoid	Cedrosan	Hacienda Grande	Ceramic	YTA-1: L-5				Intcal	South	I-11317	1615±75		Charcoal	Standard	250	600	250	600	[58]	1	2
La Hueca-Sorcé	Vieques	Saladoid	Cedrosan	Hacienda Grande	Ceramic	Area P.J-15				Intcal	South	I-16174	1600±80		Charcoal	Standard	260	640	250	610	[42]	1	2
La Hueca-Sorcé	Vieques	Saladoid	Cedrosan	Hacienda Grande	Ceramic	Area P,I-16				Intcal	South	I-16173	1590±80		Charcoal	Standard	260	640	250	620	[42]	1	2
La Hueca-Sorcé	Vieques	Saladoid	Cedrosan	Hacienda Grande	Ceramic	YTA-3				Intcal	South	I-10547	1575±85		Charcoal	Standard	260	650	250	640	[58]	1	2
La Hueca-Sorcé	Vieques	Saladoid	Cedrosan	Hacienda Grande	Ceramic	Z-T-B				Intcal	South	I-12857	1580±80		Charcoal	Standard	260	640	250	630	[58]	1	2
La Hueca-Sorcé	Vieques	Saladoid	Huecan	Hueca	Ceramic	E-5		20-40cm BS		Marine	South	I-13428	1930±80		Marine shell	Standard	250	680	250	680	[58]	1	2
La Hueca-Sorcé	Vieques	Saladoid	Huecan	Hueca	Ceramic	LL-9		20-40cm BS		Intcal	South	I-12746	1600±80		Charcoal	Standard	260	640	250	640	[58]	1	2
La Hueca-Sorcé	Vieques	Saladoid	Cedrosan	Hacienda Grande	Ceramic	YTA-2,F-25				Intcal	South	I-11686	1575±80		Charcoal	Standard	260	640	260	630	[58]	1	2
La Hueca-Sorcé	Vieques	Saladoid	Cedrosan	Hacienda Grande	Ceramic	YTA-2,K-19				Intcal	South	I-11927	1565±80		Charcoal	Standard	270	650	260	640	[58]	1	2
La Hueca-Sorcé	Vieques	Saladoid	Cedrosan	Hacienda Grande	Ceramic	YTA-2: I-22		140cm BS		Intcal	South	I-11687	1565±75		Charcoal	Standard	270	650	260	640	[58]	1	2
La Hueca-Sorcé	Vieques	Saladoid	Cedrosan	Hacienda Grande	Ceramic	ZT				Marine	South	Beta-129949	1920±60		Marine shell	Standard	300	670	260	620	[42]	1	2
La Hueca-Sorcé	Vieques	Saladoid	Huecan	Hueca	Ceramic	L-9		20-40cm BS		Intcal	South	I-12745	1560±80		Charcoal	Standard	270	650	260	650	[58]	1	2
La Hueca-Sorcé	Vieques	Saladoid	Huecan	Hueca	Ceramic	I-7				Marine	South	I-15241	1880±80		Marine shell	Standard	290	730	270	720	[58]	1	2
La Hueca-Sorcé	Vieques	Saladoid	Huecan	Hueca	Ceramic	H-4		20cm BS		Marine	South	I-13427	1840±80		Marine shell	Standard	350	780	340	780	[58]	1	2
La Hueca-Sorcé	Vieques	Saladoid	Cedrosan	Hacienda Grande	Ceramic	XT-3,I-16				Marine	South	I-18726	1810±80		Marine shell	Standard	390	820	350	660	[42]	1	2
La Hueca-Sorcé	Vieques	Saladoid	Cedrosan	Hacienda Grande	Ceramic	YTA-1: G-5		50-60cm BS		Intcal	South	I-11316	1555±75		Charcoal	Standard	370	650	360	640	[58]	1	2
La Hueca-Sorcé	Vieques	Saladoid	Huecan	Hueca	Ceramic	K-7		20cm BS		Marine	South	I-13426	1810±80		Marine shell	Standard	390	820	370	810	[58]	1	2
La Hueca-Sorcé	Vieques	Saladoid	Cedrosan	Hacienda Grande	Ceramic	Area P, Unit F-24				Marine	South	Beta-259410	1840±50		Marine shell (Cittarium pica)	Standard	410	730	380	650	[59]	1	2
La Hueca-Sorcé	Vieques	Saladoid	Cedrosan	Hacienda Grande	Ceramic	X				Intcal	South	I-10550	1505±85		Charcoal	Standard	380	670	400	650	[58]	1	2
La Hueca-Sorcé	Vieques	Saladoid	Cedrosan	Hacienda Grande	Ceramic	ZTA				Marine	South	I-18970	1765±70		Marine shell	Standard	440	840	410	660	[42]	1	2
La Hueca-Sorcé	Vieques	Saladoid	Cedrosan	Hacienda Grande	Ceramic	YTA-1				Intcal	South	I-11318	1490±75		Charcoal	Standard	420	660	420	650	[58]	1	2
La Hueca-Sorcé	Vieques	Saladoid	Cedrosan	Hacienda Grande	Ceramic	Block Area ‘X’				Intcal	South	I-10548	1440±85		Charcoal	Standard	420	770	420	650	[58]	1	2
La Hueca-Sorcé	Vieques	Saladoid	Cedrosan	Hacienda Grande	Ceramic	Area P,J-16				Intcal	South	I-16175	1450±80		Charcoal	Standard	420	770	430	650	[42]	1	2
La Hueca-Sorcé	Vieques	Saladoid	Cedrosan	Hacienda Grande	Ceramic	XT3, Unit I-16				Marine	South	Beta-276590	1780±40		Marine shell	Standard	470	790	440	660	[59]	1	2
La Hueca-Sorcé	Vieques	Saladoid	Cedrosan	Hacienda Grande	Ceramic	XT-3,I-10				Marine	South	I-18972	1715±70		Marine shell	Standard	500	910	440	670	[42]	1	2
La Hueca-Sorcé	Vieques	Saladoid	Huecan	Hueca	Ceramic	Z				Marine	South	I-18449	1740±80		Marine shell	Standard	460	890	440	890	[42]	1	2
La Hueca-Sorcé	Vieques	Saladoid	Cedrosan	Hacienda Grande	Ceramic	XT3, Unit H-14				Marine	South	Beta-276591	1750±40		Marine shell	Standard	510	830	460	660	[59]	1	2
La Hueca-Sorcé	Vieques	Saladoid	Huecan	Hueca	Ceramic	Z				Marine	South	I-18448	1710±80		Marine shell	Standard	490	930	470	920	[42]	1	2
La Hueca-Sorcé	Vieques	Saladoid	Huecan	Hueca	Ceramic	Z				Marine	South	I-18661	1670±80		Marine shell	Standard	560	980	540	980	[42]	1	2
La Hueca-Sorcé	Vieques	Saladoid	Huecan	Hueca	Ceramic	Z				Marine	South	I-18660	1650±80		Marine shell	Standard	580	990	570	990	[42]	1	2
La Hueca-Sorcé	Vieques	Saladoid	Huecan	Hueca	Ceramic	G-5		20-40cm BS		Marine	South	I-13429	1640±80		Marine shell	Standard	590	1000	580	1000	[58]	1	2
La Hueca-Sorcé	Vieques	Saladoid	Huecan	Hueca	Ceramic	Z				Marine	South	I-18450	1640±80		Marine shell	Standard	590	1000	580	1000	[42]	1	2
La Hueca-Sorcé	Vieques	Saladoid	Huecan	Hueca	Ceramic	Z-9		150-160cm BS		Marine	South	I-10553	1565±80		Marine shell	Standard	660	1060	650	1060	[58]	1	2
La Hueca-Sorcé	Vieques	Saladoid	Huecan	Hueca	Ceramic	Z-9		60-70cm BS		Marine	South	I-10549	1525±85		Marine shell	Standard	680	1110	660	1100	[58]	1	2
La Hueca-Sorcé	Vieques	Saladoid	Huecan	Hueca	Ceramic	Z				Marine	South	I-18723	1500±80		Marine shell	Standard	700	1130	690	1130	[42]	1	2
La Hueca-Sorcé	Vieques	Saladoid	Huecan	Hueca	Ceramic	Z				Marine	South	I-18662	1480±80		Marine shell	Standard	720	1160	710	1160	[42]	1	2
La Hueca-Sorcé	Vieques	Saladoid	Huecan	Hueca	Ceramic	Z				Marine	South	I-18724	1350±80		Marine shell	Standard	870	1280	860	1280	[42]	1	2
La Hueca-Sorcé	Vieques	Saladoid	Huecan	Hueca	Ceramic	L-8		20-40cm BS		Intcal	South	I-12743	950±80		Charcoal	Standard	900	1260	900	1270	[58]	1	2
La Hueca-Sorcé	Vieques	Saladoid	Huecan	Hueca	Ceramic	K-7		20-40cm BS		Intcal	South	I-12742	900±80		Charcoal	Standard	1000	1270	990	1280	[58]	1	2
La Hueca-Sorcé	Vieques	Saladoid	Huecan	Hueca	Ceramic	H-10		40cm BS		Marine	South	I-15242	1230±80		Marine shell	Standard	1000	1390	990	1380	[58]	1	2
La Hueca-Sorcé	Vieques	Saladoid	Huecan	Hueca	Ceramic	B-9		160cm BS		Intcal	South	I-11189	790±85		Charcoal	Standard	1040	1390	1040	1390	[58]	1	2
La Hueca-Sorcé	Vieques	Saladoid	Huecan	Hueca	Ceramic	A-9		150cm BS		Intcal	South	I-15188	700±80		Charcoal	Standard	1180	1410	1170	1410	[58]	1	2
La Hueca-Sorcé	Vieques	Saladoid	Huecan	Hueca	Ceramic	B-9		100cm BS		Intcal	South	I-15187	690±80		Charcoal	Standard	1180	1420	1180	1420	[58]	1	2
La Hueca-Sorcé	Vieques	Saladoid	Huecan	Hueca	Ceramic	B-10		200cm BS		Intcal	South	I-15239	660±80		Charcoal	Standard	1230	1420	1220	1420	[58]	1	2
La Hueca-Sorcé	Vieques	Saladoid	Huecan	Hueca	Ceramic	B-10				Intcal	South	I-15240	630±80		Charcoal	Standard	1230	1440	1230	1430	[58]	1	2
La Hueca-Sorcé	Vieques	Saladoid	Huecan	Hueca	Ceramic	B-10		190cm BS		Intcal	South	I-15238	570±80		Charcoal	Standard	1280	1460	1280	1440	[58]	1	2
La Hueca-Sorcé	Vieques	Saladoid	Huecan	Hueca	Ceramic	C-12		60cm BS		Intcal	South	I-15185	540±80		Charcoal	Standard	1280	1610	1280	1450	[58]	1	2
La Hueca-Sorcé	Vieques	Saladoid	Huecan	Hueca	Ceramic	C-10		80cm BS		Intcal	South	I-15186	520±80		Charcoal	Standard	1280	1620	1290	1460	[58]	1	2
La Hueca-Sorcé	Vieques	Saladoid	Cedrosan	Hacienda Grande	Ceramic	Area P,H-17		90cm BS		Intcal	South	I-16153	2590±90		Charcoal	Standard	-910	-420			[42]	1	2
La Hueca-Sorcé	Vieques	Saladoid	Cedrosan	Hacienda Grande	Ceramic	Z-T-A				Intcal	South	I-13425	2110±80		Charcoal	Standard	-370	60			[58]	1	2
La Hueca-Sorcé	Vieques	Saladoid	Cedrosan	Hacienda Grande	Ceramic	XT3, Unit H-9				Marine	South	Beta-301604	1700±50		Marine shell	Standard	570	890			[59]	1	2
La Hueca-Sorcé	Vieques	Saladoid	Cedrosan	Hacienda Grande	Ceramic	YTA-2, Unit S-2				Marine	South	Beta-129950	1680±40		Marine shell	Standard	600	900			[59]	1	2
La Hueca-Sorcé	Vieques	Saladoid	Cedrosan	Hacienda Grande	Ceramic	XT3, Unit H-9				Marine	South	Beta-301605	1620±50		Marine shell	Standard	650	980			[59]	1	2
La Hueca-Sorcé	Vieques	Saladoid	Cedrosan	Hacienda Grande	Ceramic	Area P, Unit F-25				Marine	South	Beta-259409	1570±50		Marine shell	Standard	680	1010			[59]	1	2
La Hueca-Sorcé	Vieques	Saladoid	Huecan	Hueca	Ceramic	Z-20		20-40cm BS		Intcal	South	I-11142	405±75		Wood	Standard	1410	1650			[58]	1	2
La Hueca-Sorcé	Vieques	Saladoid	Cedrosan	Hacienda Grande	Ceramic	Unit 1	IVB			Intcal	South	UGa-994	2055±1525		Charcoal	Standard	-4600	Modern			[12]	2	4	High standard deviation
La Hueca-Sorcé	Vieques	Saladoid	Cedrosan	Hacienda Grande	Ceramic	ZTB-P,I-11				Intcal	South	I-16176	1270±90		Charcoal	Standard	610	980			[42]	2	2
La Hueca-Sorcé	Vieques	Saladoid	Cedrosan	Hacienda Grande	Ceramic	X-T-3,G-22				Intcal	South	I-14813	1180±80		Charcoal	Standard	670	1010			[58]	2	2
La Hueca-Sorcé	Vieques	Saladoid	Cedrosan	Hacienda Grande	Ceramic	Z-T				Marine	South	I-14815	1380±80		Marine shell	Standard	830	1260			[58]	2	2
La Hueca-Sorcé	Vieques	Saladoid	Cedrosan	Hacienda Grande	Ceramic	Z-T				Marine	South	I-14816	1350±80		Marine shell	Standard	870	1280			[58]	2	2
La Hueca-Sorcé	Vieques	Saladoid	Cedrosan	Hacienda Grande	Ceramic	X				Marine	South	I-15727	1350±80		Marine shell	Standard	870	1280			[42]	2	2
La Hueca-Sorcé	Vieques	Saladoid	Cedrosan	Hacienda Grande	Ceramic	X-T-3,E-13				Marine	South	I-14850	1340±80		Marine shell	Standard	880	1290			[58]	2	2
La Hueca-Sorcé	Vieques	Saladoid	Cedrosan	Hacienda Grande	Ceramic	X				Marine	South	I-15728	1340±80		Marine shell	Standard	880	1290			[42]	2	2
La Hueca-Sorcé	Vieques	Saladoid	Cedrosan	Hacienda Grande	Ceramic	X				Marine	South	I-15719	1320±80		Marine shell	Standard	900	1300			[42]	2	2
La Hueca-Sorcé	Vieques	Saladoid	Cedrosan	Hacienda Grande	Ceramic	X				Marine	South	I-15718	1270±80		Marine shell	Standard	940	1340			[42]	2	2
La Hueca-Sorcé	Vieques	Saladoid	Cedrosan	Hacienda Grande	Ceramic	Z-T-A				Marine	South	I-14814	1240±80		Marine shell	Standard	990	1380			[58]	2	2
La Hueca-Sorcé	Vieques	Saladoid	Cedrosan	Hacienda Grande	Ceramic	YTA-3				Marine	South	I-10552	1230±80		Marine shell	Standard	1000	1390			[58]	2	2
La Hueca-Sorcé	Vieques	Saladoid	Cedrosan	Hacienda Grande	Ceramic	X-T-3,H-13				Marine	South	I-14847	1220±80		Marine shell	Standard	1010	1390			[58]	2	2
La Hueca-Sorcé	Vieques	Saladoid	Cedrosan	Hacienda Grande	Ceramic	YTA-3				Marine	South	I-10551	1210±85		Marine shell	Standard	1010	1410			[58]	2	2
La Hueca-Sorcé	Vieques	Saladoid	Cedrosan	Hacienda Grande	Ceramic	X-T-3,F-14				Marine	South	I-14848	1190±80		Marine shell	Standard	1040	1410			[58]	2	2
La Hueca-Sorcé	Vieques	Saladoid	Cedrosan	Hacienda Grande	Ceramic	X-T-3,I-12				Marine	South	I-14846	1150±80		Marine shell	Standard	1060	1440			[58]	2	2
La Hueca-Sorcé	Vieques	Saladoid	Cedrosan	Hacienda Grande	Ceramic	X-T-3,H-13				Marine	South	I-14845	1080±80		Marine shell	Standard	1130	1500			[58]	2	2
La Hueca-Sorcé	Vieques	Saladoid	Cedrosan	Hacienda Grande	Ceramic	X				Intcal	South	I-15658	470±80		Charcoal	Standard	1310	1640			[42]	2	2
La Hueca-Sorcé	Vieques	Saladoid	Cedrosan	Hacienda Grande	Ceramic	X				Intcal	South	I-15657	410±80		Charcoal	Standard	1400	1660			[42]	2	2
La Hueca-Sorcé	Vieques	Saladoid	Cedrosan	Hacienda Grande	Ceramic	XT-3,I-16				Marine	South	I-18725	780±80		Marine shell	Standard	1410	1800			[42]	2	2
La Hueca-Sorcé	Vieques	Saladoid	Cedrosan	Hacienda Grande	Ceramic	X				Intcal	South	I-15656	300±80		Charcoal	Standard	1440	Modern			[42]	2	2
La Hueca-Sorcé	Vieques	Saladoid	Cedrosan	Hacienda Grande	Ceramic	K-10				Intcal	South	I-15655	290±80		Charcoal	Standard	1440	Modern			[42]	2	2
La Planta	Loiza	Ostionoid	Elenan/Ostionan		Ceramic	Unit 3	2			Intcal	North		1290±110		Charcoal	Standard	580	990			[60]	2	3	Missing sample number
La Planta	Loiza	Ostionoid	Elenan/Ostionan		Ceramic	Unit 10	2			Intcal	North		685±80		Charcoal	Standard	1210	1420			[60]	2	3	Missing sample number
La Planta	Loiza	Ostionoid	Elenan/Ostionan		Ceramic	Unit 10	2			Intcal	North		545±130		Charcoal	Standard	1230	1640			[60]	2	3	Missing sample number
La Planta	Loiza	Ostionoid	Elenan/Ostionan		Ceramic	Unit 9	2			Intcal	North		575±75		Charcoal	Standard	1280	1450			[60]	2	3	Missing sample number
La Planta	Loiza	Historic			Historic	Unit 9	2			Intcal	North		335±65		Charcoal	Standard	1280	1450			[60]	2	3	Missing sample number
La Planta	Loiza	Ostionoid	Elenan/Ostionan		Ceramic	Unit 10	2			Intcal	North		545±75		Charcoal	Standard	1280	1480			[60]	2	3	Missing sample number
La Planta	Loiza	Ostionoid	Elenan/Ostionan		Ceramic	Unit 3	2			Intcal	North		560±70		Charcoal	Standard	1290	1450			[60]	2	3	Missing sample number
La Planta	Loiza	Historic			Historic	Unit 12	2			Intcal	North		350±75		Charcoal	Standard	1430	1800			[60]	2	3	Missing sample number
La Plena	Salinas	Ostionoid	Elenan	Santa Elena	Ceramic					Intcal	South	I-7582	1100±80		Charcoal	Standard	710	1150			Date collected by Juan González n.d., reported by [36]	2	4	Missing contextual information
La Plena	Salinas	Ostionoid	Elenan	Santa Elena	Ceramic					Intcal	South	I-7583	1035±80		Charcoal	Standard	780	1210			Date collected by Juan González n.d., reported by [36]	2	4	Missing contextual information
La Potala	Arecibo	Ortoiroid	Corosan	Coroso	Archaic	Pozo 0N/5W	A	2		Marine	North	UGAM-49575	3370±20	1.89	Marine shell (Cittarium pica)	AMS	-1640	-1140	-1620	-1180	This publication	1	2
La Potala	Arecibo	Ortoiroid	Corosan	Coroso	Archaic	Pozo 0N/5W	A	3		Marine	North	UGAM-43574	3290±20	2.44	Marine shell (Codakia orbicularis)	AMS	-1530	-1030	-1510	-1070	This publication	1	2
La Siembra	Vieques	Ostionoid	Elenan	Santa Elena	Ceramic	Dep. 1, Unit S-1		20cm BS		Marine	South	Beta-175762	1260±60		Marine shell	Standard	1000	1320	1010	1300	[42]	1	2
La Tinaja	Lajas	Ostionoid			Ceramic	Unit 2	Stratum 1	25 cmbs	Feature 1	Marine	South	Beta-438170	1210±30	3.2	Marine shell	AMS	1060	1340			[23]	2	2
La Trocha	Vega Baja	Ostionoid	Chican	Esperanza/Capa	Ceramic	N107.6E100	3	3		Intcal	North	Beta-97418	560±70		Charcoal	Standard	1290	1450			[61]	1	2
La Trocha	Vega Baja	Ostionoid	Elenan/Ostionan	Santa Elena/Modified Ostiones	Ceramic	N107.6E100	4	7		Intcal	North	Beta-97421	970±80		Charcoal	Standard	890	1230			[61]	1	2
La Trocha	Vega Baja	Ostionoid	Elenan/Ostionan	Santa Elena/Modified Ostiones	Ceramic	N107.6E100	3	5		Intcal	North	Beta-97419	870±90		Charcoal	Standard	1000	1290			[61]	1	2
La Trocha	Vega Baja	Ostionoid	Elenan/Ostionan	Santa Elena/Modified Ostiones	Ceramic	N103E92	3	3		Intcal	North	Beta-97417	900±80		Charcoal	Standard	1000	1270			[61]	1	2
La Trocha	Vega Baja	Ostionoid	Elenan/Ostionan	Santa Elena/Modified Ostiones	Ceramic	N107.6E100	3	5		Intcal	North	Beta-97420	720±70		Charcoal	Standard	1180	1400			[61]	1	2
Las Abejas	Aibonito	Ostionoid	Elenan	Santa Elena	Ceramic	Unit 1	Strat. IV	Lev. 10 (90-100cm BS)	Montículo al suroeste de la plaza	Intcal	South	Beta-431940	1050±30	-26.3	Charcoal	AMS	900	1040	960	1040	[62]	1	2
Las Abejas	Aibonito	Ostionoid	Elenan	Santa Elena	Ceramic	Unit 1	Strat. II	Lev. 5 (40-50cm BS)	Montículo al suroeste de la plaza	Intcal	South	Beta-431941	870±30	-29.5	Charcoal	AMS	1050	1260	1040	1270	[62]	1	2
Las Flores	Coamo	Saladoid	Cedrosan	Cuevas	Ceramic	Unit TA-37	VIIIB	99 cm BS		Intcal	South	P-2607	1380±45		Charcoal	Standard	590	770	580	780	Date collected by J. J. Ortiz Aguilu cited in [63]	1	2
Las Flores	Coamo	Ostionoid	Ostionan	Pure Ostiones	Ceramic	Unit TA-9	VII	42cm BS		Intcal	South	P-2596	1180±45		Charcoal	Standard	710	990			Date collected by J. J. Ortiz Aguilu cited in [63]	2	2
Las Flores	Coamo	Ostionoid	Elenan/Ostionan	Santa Elena/Modified Ostiones	Ceramic	Unit TA-38	IX	130-136cm BS		Intcal	South	P-2729	1060±45		Charcoal	Standard	880	1120			Date collected by J. J. Ortiz Aguilu cited in [63]	2	2
Las Flores	Coamo	Ostionoid	Elenan/Ostionan	Santa Elena/Modified Ostiones	Ceramic	Unit TA-37	VIIIB	112-118cm BS	Level K	Intcal	South	P-2598	1000±45		Charcoal	Standard	900	1160			Date collected by J. J. Ortiz Aguilu cited in [63]	2	2
Las Flores	Coamo	Ostionoid	Ostionan/Elenan	Santa Elena/Modified Ostiones	Ceramic	Unit 1A-11	V	27cm BS		Intcal	South	P-2595	990±50		Charcoal	Standard	910	1200			Date collected by J. J. Ortiz Aguilu cited in [63]	2	2
Las Flores	Coamo	Ostionoid	Ostionan/Elenan	Santa Elena/Modified Ostiones	Ceramic	Unit TA-13	III	17-20 cm BS		Intcal	South	P-2599	600±45		Ash	Standard	1300	1420			Date collected by J. J. Ortiz Aguilu cited in [63]	2	2
Las Flores	Coamo	Historic				Unit TA-37	VIIIB	17-19 cm BS		Intcal	South	P-2606a	200±170		Charcoal	Standard	1450	Modern			Date collected by J. J. Ortiz Aguilu cited in [63]	2	4	Too recent
Lilly Caribe	Carolina	Saladoid	Cedrosan	Cuevas	Ceramic	Unit 2	C	1		Intcal	North	Beta-167446	710±40	-27.4	Charcoal	AMS	1230	1390			[64]	1	2
Lilly Caribe	Carolina	Saladoid	Cedrosan	Cuevas	Ceramic	Unit 2	E	1	1	Intcal	North	Beta-167447	700±40	-26.5	Charcoal	AMS	1230	1390			[64]	1	2
LO-9	Loiza	Ostionoid	Elenan	Monserrate/Santa Elena	Ceramic	Unit 2	3	7		Marine	North	Beta-121882	1180±60	-3.6	Marine shell (Anomalocardia brasiliana)	Standard	900	1360			[65]	1	2
LO-9	Loiza	Ostionoid	Elenan	Monserrate/Santa Elena	Ceramic	Unit 3	3	1		Marine	North	Beta-121883	1130±60	-5.1	Marine shell (Anomalocardia brasiliana)	Standard	970	1410			[65]	1	2
LO-9	Loiza	Ostionoid	Elenan	Monserrate/Santa Elena	Ceramic	Unit 2	3	1		Marine	North	Beta-121885	1140±50	-4.8	Marine shell (Anomalocardia brasiliana)	Standard	970	1400			[65]	1	2
LO-9	Loiza	Ostionoid	Elenan	Monserrate/Santa Elena	Ceramic	Unit 3	5	2		Marine	North	Beta-121884	970±60	-5.5	Marine shell (Anomalocardia brasiliana)	Standard	1100	1530			[65]	1	2
Loma Jalova 3 (VI-19)	Vieques	Ortoiroid	Corosan	Coroso	Archaic	1	D	15-20cm BS		Marine	South	Beta-9383	3310±70		Marine shell	Standard	-1420	-960	-1430	-970	[66]	1	2
Los Bateyes (Cuevas 2)	Trujillo Alto	Ostionoid	Chican	Esperanza/Capa	Ceramic					Intcal	North	I-13986	510±80		Charcoal	Standard	1290	1620			[36]	2	4	Missing contextual information
Los Indios	Santa Isabel	Ostionoid	Ostionan/Chican	Modified Ostiones/Boca Chica	Ceramic	Burial 69				Mixed	South	AA-78502	1105±42	-17.1	Human bone	AMS	890	1220			[67]	2	2
Los Indios	Santa Isabel	Ostionoid	Ostionan/Chican	Modified Ostiones/Boca Chica	Ceramic	Burial 78				Mixed	South	AA-79398	1056±45	-19.7	Human bone	AMS	990	1260			[67]	2	2
Los Indios	Santa Isabel	Ostionoid	Ostionan/Chican	Modified Ostiones/Boca Chica	Ceramic	Burial 13				Mixed	South	AA-79379	1031±45	-15.5	Human bone	AMS	1000	1260			[67]	2	2
Los Indios	Santa Isabel	Ostionoid	Ostionan/Chican	Modified Ostiones/Boca Chica	Ceramic	Burial 11				Mixed	South	AA-79378	1013±45	-16.4	Human bone	AMS	1020	1270			[67]	2	2
Los Indios	Santa Isabel	Ostionoid	Ostionan/Chican	Modified Ostiones/Boca Chica	Ceramic	Burial 72				Mixed	South	AA-79396	901±45	-176	Human bone	AMS	1050	1390			[67]	2	2
Los Indios	Santa Isabel	Ostionoid	Ostionan/Chican	Modified Ostiones/Boca Chica	Ceramic	Burial 42				Mixed	South	AA-79391	746±44	-17.6	Human bone	AMS	1260	1450			[67]	2	2
Los Indios	Santa Isabel	Ostionoid	Ostionan/Chican	Modified Ostiones/Boca Chica	Ceramic	Burial 105				Mixed	South	AA-78506	689±41	-17.4	Human bone	AMS	1280	1480			[67]	2	2
Los Indios	Santa Isabel	Ostionoid	Ostionan/Chican	Modified Ostiones/Boca Chica	Ceramic	Burial 40				Mixed	South	AA-79390	674±44	-17.6	Human bone	AMS	1280	1510			[67]	2	2
Los Indios	Santa Isabel	Ostionoid	Ostionan/Chican	Modified Ostiones/Boca Chica	Ceramic	Burial 82				Mixed	South	AA-79399	669±44	-18.6	Human bone	AMS	1280	1520			[67]	2	2
Los Indios	Santa Isabel	Ostionoid	Ostionan/Chican	Modified Ostiones/Boca Chica	Ceramic	Burial 6				Mixed	South	MAMS-42236	663±15	-20.2	Human tooth	AMS	1290	1500			[68]	2	2
Los Indios	Santa Isabel	Ostionoid	Ostionan/Chican	Modified Ostiones/Boca Chica	Ceramic	Burial 7				Mixed	South	AA-79377	568±43	-18.4	Human bone	AMS	1330	1640			[67]	2	2
Lower Camp	Culebra	Saladoid	Cedrosan	Cuevas	Ceramic	Unit BO			Lowest level	Intcal	North	Beta-52067	1410±70		Charcoal	Standard	440	780	550	780	[69]	1	2
Lujan	Vieques	Ostionoid			Ceramic					Intcal	South	Beta-106077	1070±70	-24.4	Charcoal	Extended counting	770	1160			[70]	2	4	Missing contextual information
Lujan	Vieques	Ostionoid			Ceramic					Intcal	South	Beta-106078	1080±50	-25.2	Charcoal	Standard	770	1040			[70]	2	4	Missing contextual information
Lujan	Vieques	Ostionoid			Ceramic					Intcal	South	Beta-106059	1020±60	-25.3	Charcoal	Standard	890	1160			[70]	2	4	Missing contextual information
Lujan	Vieques	Ostionoid			Ceramic					Intcal	South	Beta-106061	980±60	-28	Charcoal	Extended counting	900	1220			[70]	2	4	Missing contextual information
Lujan	Vieques	Ostionoid			Ceramic					Intcal	South	Beta-106079	930±80	-28.5	Charcoal	Extended counting	990	1270			[70]	2	4	Missing contextual information
Lujan	Vieques	Ostionoid			Ceramic					Intcal	South	Beta-106076	950±40	-24.9	Charcoal	AMS	1020	1210			[70]	2	4	Missing contextual information
Lujan	Vieques	Ostionoid			Ceramic					Intcal	South	Beta-106071	830±60	-26.1	Charcoal	Standard	1050	1280			[70]	2	4	Missing contextual information
Lujan	Vieques	Ostionoid			Ceramic					Intcal	South	Beta-106066	860±40	-25.6	Charcoal	AMS	1050	1270			[70]	2	4	Missing contextual information
Lujan	Vieques	Ostionoid			Ceramic					Intcal	South	Beta-106068	860±40	-25.7	Charcoal	AMS	1050	1270			[70]	2	4	Missing contextual information
Lujan	Vieques	Ostionoid			Ceramic					Intcal	South	Beta-106070	850±40	-25.3	Charcoal	Standard	1050	1270			[70]	2	4	Missing contextual information
Lujan	Vieques	Ostionoid			Ceramic					Intcal	South	Beta-106060	780±50	-25.3	Charcoal	Standard	1170	1300			[70]	2	4	Missing contextual information
Lujan	Vieques	Ostionoid			Ceramic					Intcal	South	Beta-106063	810±40	-26.7	Charcoal	AMS	1170	1280			[70]	2	4	Missing contextual information
Lujan	Vieques	Ostionoid			Ceramic					Intcal	South	Beta-106067	730±70	-26.6	Charcoal	Extended counting	1170	1400			[70]	2	4	Missing contextual information
Lujan	Vieques	Ostionoid			Ceramic					Intcal	South	Beta-106065	780±40	-27.8	Charcoal	AMS	1180	1290			[70]	2	4	Missing contextual information
Lujan	Vieques	Ostionoid			Ceramic					Intcal	South	Beta-106069	770±40	-27.5	Charcoal	Standard	1180	1300			[70]	2	4	Missing contextual information
Lujan	Vieques	Ostionoid			Ceramic					Intcal	South	Beta-106073	760±40	-25.3	Charcoal	Standard	1210	1380			[70]	2	4	Missing contextual information
Lujan	Vieques	Ostionoid			Ceramic					Intcal	South	Beta-106072	750±40	-25.6	Charcoal	Standard	1220	1380			[70]	2	4	Missing contextual information
Lujan	Vieques	Ostionoid			Ceramic					Intcal	South	Beta-106062	740±40	-27.1	Charcoal	Standard	1220	1380			[70]	2	4	Missing contextual information
Lujan	Vieques	Ostionoid			Ceramic					Intcal	South	Beta-106074	640±60	-26.7	Charcoal	Extended counting	1280	1410			[70]	2	4	Missing contextual information
Lujan	Vieques	Ostionoid			Ceramic					Intcal	South	Beta-106064	650±40	-27.6	Charcoal	AMS	1280	1400			[70]	2	4	Missing contextual information
Lujan	Vieques	Ostionoid			Ceramic					Intcal	South	Beta-106075	140±40	-25.1	Charcoal	AMS	1670	Modern			[70]	2	4	Missing contextual information
Machuca	Mayaguez	Saladoid	Cedrosan	Cuevas	Ceramic	Saqueo 1	5			Mixed	South	Beta-244503	1450±40	-17.8	Human Bone	AMS	590	870	570	780	[71]	1	2
Machuca	Mayaguez	Saladoid	Cedrosan	Cuevas	Ceramic	Saqueo 1	5			Intcal	South	Beta-244932	1310±40	-26	Charcoal	AMS	650	820	640	820	[71]	1	2
Maisabel	Vega Baja	Saladoid	Cedrosan	Hacienda Grande	Ceramic	N100W13		100-110cm BS	Mound 1	Intcal	North	Beta-14381	1960±90		Charcoal	Standard	-180	310	70	340	[72]	1	2
Maisabel	Vega Baja	Saladoid	Cedrosan	Hacienda Grande	Ceramic	N90W13		40-50 cm BS	Mound 1	Intcal	North	Beta-14997	1810±70		Charcoal	Standard	-750	-120	120	400	[72]	1	2
Maisabel	Vega Baja	Saladoid	Cedrosan	Hacienda Grande	Ceramic	N106W11		0-20cm BS	Mound 1	Intcal	North	Beta-14993	1810±60		Charcoal	Standard	90	400	120	390	[72]	1	2
Maisabel	Vega Baja	Saladoid	Cedrosan	Hacienda Grande	Ceramic	N102W14		50-60cm BS	Mound 1	Intcal	North	Beta-14992	1660±100		Charcoal	Standard	180	630	210	600	[72]	1	2
Maisabel	Vega Baja	Saladoid	Cedrosan	Hacienda Grande	Ceramic	Cemetery			Burial 22	Intcal	North	Beta-17637	1580±120		Charcoal	Standard	230	670	240	640	[73]	1	2
Maisabel	Vega Baja	Saladoid	Cedrosan	Hacienda Grande	Ceramic	N40W10		30-40cm BS	Macroblock	Intcal	North	Beta-17631	1530±90		Charcoal	Standard	270	660	260	650	[74]	1	2
Maisabel	Vega Baja	Saladoid	Cedrosan	Hacienda Grande	Ceramic	Cemetery		100-122cm BS	Burial 14	Mixed	North	AA-6809	1600±55	-13	Human Bone	AMS	410	660	420	640	[75]	1	2
Maisabel	Vega Baja	Saladoid	Cedrosan	Hacienda Grande	Ceramic	N102W14		60-70cm BS	Mound 1	Intcal	North	Beta-14994	1520±50		Charcoal	Standard	430	640	420	640	[72]	1	2
Maisabel	Vega Baja	Saladoid	Cedrosan	Cuevas	Ceramic	N36W10		80-90cm BS	Feat. 95	Intcal	North	Beta-17641	1440±70		Charcoal	Standard	430	770	540	770	[74]	1	2
Maisabel	Vega Baja	Saladoid	Cedrosan	Cuevas	Ceramic	Cemetery			Burial 6	Mixed	North	AA-4098	1505±65	-19	Human Bone	AMS	440	770	540	780	[75]	1	2
Maisabel	Vega Baja	Saladoid	Cedrosan	Cuevas	Ceramic	Cemetery			Burial 10	Mixed	North	AA-4100	1515±50	-21.5	Human Bone	AMS	440	770	540	690	[75]	1	2
Maisabel	Vega Baja	Saladoid	Cedrosan	Cuevas	Ceramic	Cemetery			Burial 1	Mixed	North	AA-6805	1525±25	-18.3	Human Bone	AMS	410	660	550	660	[75]	1	2
Maisabel	Vega Baja	Saladoid	Cedrosan	Cuevas	Ceramic				Burial 15	Mixed	North	AA-4102	1420±100		Human Bone	AMS	440	970	550	900	[75]	1	2
Maisabel	Vega Baja	Saladoid	Cedrosan	Cuevas	Ceramic				Burial 27	Mixed	North	AA-4110	1405±50	-21.9	Human Bone	AMS	600	870	590	830	[75]	1	2
Maisabel	Vega Baja	Saladoid	Cedrosan	Cuevas	Ceramic	N36W10		70-80cm BS	Feat. 95	Intcal	North	Beta-17640	1300±70		Charcoal	Standard	610	890	600	890	[74]	1	2
Maisabel	Vega Baja	Saladoid	Cedrosan	Cuevas	Ceramic	S36W18		30-40cm BS	Mound 2	Intcal	North	AA-4114	1315±45		Charcoal	AMS	650	820	640	830	[76]	1	2
Maisabel	Vega Baja	Saladoid	Cedrosan	Cuevas	Ceramic	S38W18		30-40cm BS	Mound 2-Area A	Intcal	North	AA-4115	1295±45		Charcoal	AMS	650	870	650	880	[76]	1	2
Maisabel	Vega Baja	Saladoid	Cedrosan	Cuevas	Ceramic	Cemetery			Burial 17	Mixed	North	AA-6810	1295±60	-16.4	Human Bone	AMS	670	980	660	960	[75]	1	2
Maisabel	Vega Baja	Saladoid	Cedrosan	Cuevas	Ceramic	Cemetery			Burial 22	Mixed	North	AA-6811	1180±85		Human Bone	AMS	690	1160	700	1060	[75]	1	2
Maisabel	Vega Baja	Ostionoid	Elenan	Monserrate	Ceramic	Cemetery			Burial 7	Mixed	North	AA-6807	1188±75	-18.6	Human Bone	AMS	700	1150	700	1060	[75]	1	2
Maisabel	Vega Baja	Saladoid	Cedrosan	Cuevas	Ceramic	Cemetery			Burial 4	Mixed	North	AA-6806	1145±55	-19.5	Human Bone	AMS	770	1160	770	1060	[75]	1	2
Maisabel	Vega Baja	Ostionoid	Elenan	Monserrate	Ceramic				Burial 18	Mixed	North	AA-4104	1195±45	-21.9	Human Bone	AMS	710	1050	770	1020	[75]	1	2
Maisabel	Vega Baja	Ostionoid	Elenan	Monserrate	Ceramic	Cemetery			Burial 3	Mixed	North	AA-4096	1140±45	-18.9	Human Bone	AMS	780	1160	770	1100	[75]	1	2
Maisabel	Vega Baja	Ostionoid	Elenan	Monserrate	Ceramic				Burial 29	Mixed	North	AA-4111	1110±50	-21.3	Human Bone	AMS	780	1200	830	1140	[75]	1	2
Maisabel	Vega Baja	Ostionoid	Elenan	Santa Elena	Ceramic				Burial 8	Mixed	North	AA-4099	1045±45	-18.8	Human Bone	AMS	900	1230	990	1220	[75]	1	2
Maisabel	Vega Baja	Ostionoid	Elenan	Santa Elena	Ceramic	Cemetery			Burial 20	Mixed	North	AA-4106	1045±45	-21	Human Bone	AMS	900	1230	990	1220	[75]	1	2
Maisabel	Vega Baja	Ostionoid	Elenan	Santa Elena	Ceramic				Burial 23	Mixed	North	AA-4108	1035±55	-24.1	Human Bone	AMS	910	1260	990	1230	[75]	1	2
Maisabel	Vega Baja	Ostionoid	Elenan	Santa Elena	Ceramic				Burial 30	Mixed	North	AA-4112	1040±45	-19	Human Bone	AMS	980	1230	990	1220	[75]	1	2
Maisabel	Vega Baja	Saladoid/Ostionoid	Cedrosan/Elenan	Cuevas/Monserrate	Ceramic				Burial 21	Mixed	North	AA-4107	1360±50	-20.8	Human Bone	AMS	640	940			[75]	1	2
Maisabel	Vega Baja	Saladoid/Ostionoid	Cedrosan/Elenan	Cuevas/Monserrate	Ceramic				Burial 25	Mixed	North	AA-4109	1335±45	-19.2	Human Bone	AMS	650	950			[75]	1	2
Maisabel	Vega Baja	Saladoid/Ostionoid	Cedrosan/Elenan	Cuevas/Monserrate	Ceramic	Cemetery			Burial 5	Mixed	North	AA-4097	1330±45	-18.1	Human Bone	AMS	660	950			[75]	1	2
Maisabel	Vega Baja	Saladoid/Ostionoid	Cedrosan/Ostionan/Elenan	Cuevas/Pure Ostiones/Monserrate	Ceramic	Cemetery			Burial 2	Mixed	North	Beta-15886	1325±100		Human Bone	Standard	610	1020			[75]	1	2
Maisabel	Vega Baja	Saladoid/Ostionoid	Cedrosan/Ostionan/Elenan	Cuevas/Pure Ostiones/Monserrate	Ceramic				Burial 16	Mixed	North	AA-4103	1335±45	-17.8	Human Bone	AMS	650	950			[75]	1	2
Maisabel	Vega Baja	Saladoid	Cedrosan	Hacienda Grande	Ceramic	N98W13		140-150 cm BS	Mound 1	Intcal	North	Beta-14380	2060±60		Charcoal	Standard	-350	120			[72]	1	2
Maisabel	Vega Baja	Saladoid	Cedrosan	Hacienda Grande/Cuevas	Ceramic	N2W7		70-80cm BS	Mound 2-Area A	Intcal	North	Beta-15003	1370±60		Charcoal	Standard	570	780			[72]	1	2
Maisabel	Vega Baja	Saladoid	Cedrosan	Hacienda Grande/Cuevas	Ceramic	N2W7		74-79cm BS	Mound 2; F-38	Intcal	North	I-14748	1240±80		Charcoal	Standard	660	980			[72]	1	2
Maisabel	Vega Baja	Saladoid	Cedrosan	Hacienda Grande/Cuevas	Ceramic	N2W9		90-100cm BS	Mound 2	Intcal	North	I-14749	1160±80		Charcoal	Standard	680	1020			[72]	1	2
Maisabel	Vega Baja	Saladoid	Cedrosan	Hacienda Grande/Cuevas	Ceramic	N2W9		90-100cm BS	Mound 2	Intcal	North	Beta-15006	1130±60		Charcoal	Standard	770	1030			[72]	1	2
Maisabel	Vega Baja	Saladoid	Cedrosan	Hacienda Grande/Cuevas	Ceramic	N2W7		70-80cm BS	Mound 2-Area A	Intcal	North	I-14747	1080±80		Charcoal	Standard	770	1160			[72]	1	2
Maisabel	Vega Baja	Saladoid/Ostionoid	Cedrosan/Elenan	Hacienda Grande/Cuevas/Monserrate	Ceramic	N2W7		60-70cm BS	Mound 2-Area A	Intcal	North	I-14746	1180±80		Charcoal	Standard	670	1010			[72]	1	2
Maisabel	Vega Baja	Ostionoid	Elenan	Monserrate/Santa Elena	Ceramic	N40W38		30-40cm BS	Feat.117	Intcal	North	Beta-17635	1360±70		Charcoal	Standard	560	870			[74]	1	2
Maisabel	Vega Baja	Ostionoid	Elenan	Monserrate/Santa Elena	Ceramic	N40W10		60-70cm BS	Feat. 105	Intcal	North	Beta-17633	1310±60		Charcoal	Standard	610	880			[74]	1	2
Maisabel	Vega Baja	Ostionoid	Elenan	Monserrate/Santa Elena	Ceramic	N36W10		50-60cm BS	Feat.95	Intcal	North	Beta-17638	1260±60		Charcoal	Standard	650	890			[74]	1	2
Maisabel	Vega Baja	Ostionoid	Elenan	Monserrate/Santa elena	Ceramic	N43W8		40-50cm BS	Feat. 117	Intcal	North	Beta-17636	1160±70		Charcoal	Standard	680	1020			[74]	1	2
Maisabel	Vega Baja	Ostionoid	Elenan	Monserrate/Santa Elena	Ceramic	N36W10		60-70cm BS	Feat. 95	Intcal	North	Beta-17639	1150±70		Charcoal	Standard	690	1020			[74]	1	2
Maisabel	Vega Baja	Ostionoid	Elenan	Monserrate/Santa elena	Ceramic	N40W10		80-90cm BS	Feat. 105	Intcal	North	Beta-17634	1140±60		Charcoal	Standard	710	1020			[74]	1	2
Maisabel	Vega Baja	Ostionoid	Elenan	Monserrate/Santa elena	Ceramic	N342W12		30-40cm BS	Feat. 101	Intcal	North	Beta-17632	1070±70		Charcoal	Standard	770	1160			[74]	1	2
Maisabel	Vega Baja	Ostionoid	Elenan	Monserrate/Santa Elena	Ceramic	N36W12		20-30cm BS	Macroblock	Intcal	North	Beta-15007	1040±50		Charcoal	Standard	890	1150			[74]	1	2
Maisabel	Vega Baja	Ostionoid	Elenan	Monserrate/Santa Elena	Ceramic				Burial 26	Mixed	North	AA-6812	1080±55	-18.9	Human Bone	AMS	890	1210			[75]	1	2
Maisabel	Vega Baja	Ostionoid	Elenan	Monserrate/Santa Elena	Ceramic				Burial 31	Mixed	North	AA-4113	1065±50	-19.4	Human Bone	AMS	900	1220			[75]	1	2
Maisabel	Vega Baja	Historic			Historic	N2W7		20-30cm BS	Mound 2	Intcal	North	Beta-15001	340±50		Charcoal	Standard	1460	1650			[72]	2	2
Maisabel	Vega Baja	Saladoid	Cedrosan	Cuevas	Ceramic				Burial 19C	Mixed	North	AA-5031	995±80		Human Bone	AMS	900	1290			[75]	2	4	Discarded by the author
Maisabel	Vega Baja	Saladoid	Cedrosan	Cuevas	Ceramic				Burial 19C	Mixed	North	AA-7030	580±50		Human Bone	AMS	1310	1620			[75]	2	4	Discarded by the author
Maisabel	Vega Baja	Saladoid	Cedrosan	Hacienda Grande	Ceramic	N90W13		150-160cm BS		Intcal	North	I-14745	3340±90		Charcoal	Standard	-1880	-1440			[73]	2	4	Discarded by the author
Maisabel	Vega Baja	Saladoid	Cedrosan	Hacienda Grande	Ceramic	N106W13		100-110cm BS	Mound 1	Intcal	North	Beta-15000	1190±90		Charcoal	Standard	660	1020			[72]	2	4	Too late for context, rejected by the author
Maisabel	Vega Baja	Saladoid	Cedrosan	Hacienda Grande	Ceramic				Burial 9	Mixed	North	AA-7029	1280±50		Human Bone	AMS	680	990			[75]	2	4	Discarded by the author
Maisabel	Vega Baja	Saladoid	Cedrosan	Hacienda Grande	Ceramic				Burial 9	Mixed	North	AA-5030	1145±75		Human Bone	AMS	770	1200			[75]	2	4	Discarded by the author
Maisabel	Vega Baja	Ostionoid	Elenan	Santa Elena	Ceramic				Burial 11	Mixed	North	AA-6808	750±60		Human Bone	AMS	1230	1430			[75]	2	4	Discarded by the author
Maisabel	Vega Baja								Mound 1	Intcal	North	Beta-14999	3370±60		Charcoal	Standard	-1870	-1510			[76]	2	4	Prior to human occupation
Maisabel	Vega Baja								Mound 1	Intcal	North	Beta-14998	2810±70		Charcoal	Standard	-1190	-810			[76]	2	4	Prior to human occupation
Maisabel	Vega Baja								Mound 1	Intcal	North	Beta-14996	2300±80		Charcoal	Standard	-720	-60			[76]	2	4	Prior to human occupation
Maisabel	Vega Baja	Saladoid				N100W13		150-160cm BS		Intcal	North	I-14744	2270±80		Charcoal	Standard	-720	-60			[73]	2	2
Maisabel	Vega Baja	Historic			Historic	N3W7		30-40cm BS	Mound 2	Intcal	North	Beta-14389	250±80		Charcoal	Standard	1460	Modern			[72]	2	4	Too recent
Maisabel	Vega Baja	Historic			Historic	N2W5		60-70cm BS	Mound 2; F-28	Intcal	North	Beta-14387	240±70		Charcoal	Standard	1480	Modern			[72]	2	4	Too recent
Malibu Village	Loiza	Ostionoid	Elenan	Santa Elena	Ceramic	4		4 (39 cmbs)		Marine	North	Beta-194956	1420±60	-0.1	Marine shell	Standard	670	1140	940	1200	[47]	1	2
Malibu Village	Loiza	Ostionoid	Elenan	Santa Elena	Ceramic	2		2 (18 cmbs)		Marine	North	Beta-194955	1270±50	-1.6	Marine shell	Standard	820	1280	990	1290	[47]	1	2
Maracayo										Intcal	0	OxA-19120	96±23	-14.9	Wood (Clusia sp. terminus)	AMS	1690	1920			[15]	2	4	Missing contextual information
Martineau	Vieques	Ostionoid	Ostionan/Elenan	Pure Ostiones/Santa Elena	Ceramic	Tramo B			Feat. 1	Intcal	South	Beta-183165	1020±40	-24.6	Charcoal	AMS	900	1160			[77]	2	2
Martineau	Vieques	Ostionoid	Ostionan/Elenan	Pure Ostiones/Santa Elena	Ceramic	Dep. 1, Unit S-1				Marine	South	Beta-152062	1210±60		Marine shell	Standard	1040	1370			[42]	2	2
Martineau	Vieques	Ostionoid	Ostionan/Elenan	Pure Ostiones/Santa Elena	Ceramic	Unit 3	A	1		Intcal	South	Beta-183167	620±40	-24.9	Charcoal	AMS	1290	1410			[77]	2	2
Martineau	Vieques	Ostionoid	Ostionan/Elenan	Pure Ostiones/Santa Elena	Ceramic	Tramo A, segmento 8			Feat. 1	Intcal	South	Beta-183166	500±40	-28.4	Charcoal	AMS	1330	1460			[77]	2	2
Martineau	Vieques	Ostionoid	Ostionan/Elenan	Pure Ostiones/Santa Elena	Ceramic	Dep. 1, Unit S-1				Marine	South	Beta-152063	500±70		Marine shell	Standard	1680	Modern			[42]	2	2
Maruca	Ponce	Ortoiroid	Corosan	Coroso	Archaic	Unit 40		140-150cm BS		Intcal	South	Beta-92891	4160±50	-25.8	Charcoal	AMS	-2890	-2580	-2890	-2580	[78]	1	2
Maruca	Ponce	Ortoiroid	Corosan	Coroso	Archaic	Unit 1		130-140cm BS		Intcal	South	Beta-69879	3870±130		Charcoal	Extended counting	-2850	-1960	-2850	-1950	Date collected by Jesús Figueroa in 1994, cited by [79]	1	2
Maruca	Ponce	Ortoiroid	Corosan	Coroso	Archaic	Unit 1		100-110cm BS		Intcal	South	Beta-69878	3080±90		Charcoal	Extended counting	-1510	-1060	-1520	-1050	Date collected by Jesús Figueroa in 1994, cited by [79]	1	2
Maruca	Ponce	Ortoiroid	Corosan	Coroso	Archaic	Unit 3		97cm BS		Intcal	South	Beta-79866	2960±110		Charcoal	Extended counting	-1440	-900	-1440	-900	Date collected by Jesús Figueroa in 1994, cited by [79]	1	2
Maruca	Ponce	Ortoiroid	Corosan	Coroso	Archaic	Unit 59		90-100cm BS		Intcal	South	Beta-92890	2950±50	-25.3	Charcoal	AMS	-1370	-1010	-1380	-1000	[78]	1	2
Maruca	Ponce	Ortoiroid	Corosan	Coroso	Archaic	Unit 40		110-120cm BS		Intcal	South	Beta-92892	2870±60	-25.4	Charcoal	AMS	-1260	-900	-1260	-890	[78]	1	2
Maruca	Ponce	Ortoiroid	Corosan	Coroso	Archaic				Burial 9	Intcal	South	Beta-92893	2650±60	-26.7	Charcoal	AMS	-980	-570	-980	-570	[78]	1	2
Maruca	Ponce	Ortoiroid	Corosan	Coroso	Archaic	Unit 35		110-120cm BS		Marine	South	Beta-92894	2870±70		Marine shell	Standard	-860	-410	-890	-420	[78]	1	2
Mediania Alta (L-23)	Loiza	Ostionoid	Elenan	Monserrate	Ceramic	Cx. 452	I-II			Marine	North	GX-14042	1525±75		Marine Shell	Standard	550	1050	660	1010	[80]	1	2
Mediania Alta (L-23)	Loiza	Ostionoid	Elenan	Monserrate	Ceramic	Cx. 546.03	III			Marine	North	GX-14043	1225±75		Marine Shell	Standard	830	1330	820	1170	[80]	1	2
Monserrate	Luquillo	Saladoid	Cedrosan	Cuevas	Ceramic	Sec. A		150-175 cm BS		Intcal	North	Y-1237	1360±80		Charcoal	Standard	550	880	560	880	Date collected by Irving Rouse and Ricardo Alegría in 1963, cited in [16]	1	2
Monserrate	Luquillo	Ostionoid	Elenan	Monserrate	Ceramic	Sec. A		75-100 cm BS		Intcal	North	Y-1236	1240±80		Charcoal	Standard	660	980	680	990	Date collected by Irving Rouse and Ricardo Alegría in 1963, cited in [16]	1	2
Monte Pirata 8 (Vi295)	Vieques	Ostionoid	Elenan/Chican	Santa Elena/Capa	Ceramic	TU 11	Feature Stratum I	Level 3:78-88 cmbd	Feature # 11 - 02 Associated to a Burial	Intcal	South	Beta-150050	950±60		Charcoal	Standard	1000	1220			[81]	1	2
Ortiz	Cabo Rojo	Ortoiroid	Corosan	Coroso	Archaic				Burial 3	Mixed	South	Beta-587944	3460±30	-15.7	Human bone	AMS	-1870	-1500	-1880	-1540	This publication	1	2
Ortiz	Cabo Rojo	Ortoiroid	Corosan	Coroso	Archaic				Burial 4	Mixed	South	Beta-552440	3110±30	-15.1	Human bone	AMS	-1410	-1080	-1430	-1130	[82]	1	2
Ortiz	Cabo Rojo	Ortoiroid	Corosan	Coroso	Archaic				Burial 1	Mixed	South	Beta-552439	2920±30	-14.9	Human bone	AMS	-1190	-830	-1200	-900	[82]	1	2
Ortiz	Cabo Rojo	Ortoiroid	Corosan	Coroso	Archaic				Burial 2	Mixed	South	Beta-581537	2800±30	-15.5	Human bone	AMS	-990	-770	-1000	-800	This publication	1	2
Ortiz	Cabo Rojo	Ortoiroid	Corosan	Coroso	Archaic					Intcal	South	Beta-69685	3730±60		Charcoal	AMS	-2340	-1950			[82]	2	4	Missing contextual information
Ortiz	Cabo Rojo	Ortoiroid	Corosan	Coroso	Archaic					Marine	South	Beta-59340	4000±70		Marine shell	AMS	-2320	-1820			[82]	2	4	Missing contextual information
Ortiz	Cabo Rojo	Ortoiroid	Corosan	Coroso	Archaic					Intcal	South	Beta-69684	3570±100		Charcoal	AMS	-2200	-1630			[82]	2	4	Missing contextual information
Ortiz	Cabo Rojo	Ortoiroid	Corosan	Coroso	Archaic				Burial	Mixed	South	Beta-77596	2240±60		Human bone	AMS	-380	10			[82]	2	4	Missing contextual information
Ortiz	Cabo Rojo	Ortoiroid	Corosan	Coroso	Archaic					Intcal	South	Beta-69686	1900±60		Charcoal	AMS	-40	310			[82]	2	4	Missing contextual information
P. Energia Total	Guayama	Ortoiroid	Corosan	Coroso	Archaic	Area B, Unit 5	C	2		Marine	South	Beta-95462	2870±70		Marine shell (Crasostrea)	Standard	-860	-410	-880	-420	[83]	1	2
Palmar de Animas (VB-27)	Vega Baja	Ostionoid	Chican	Esperanza/Capa	Ceramic	24		2		Intcal	North	Beta-64388	2080±70		Charcoal	Standard	-360	110			[84]	2	4	Discarded by the author
Palmas Altas	Barceloneta	Ostionoid	Ostionan	Pure Ostiones	Ceramic	Unit 47 #536	3 (H-10)	105-120cm BS		Intcal	North	Beta-175138	1160±60	-9.3	Landsnail (Caracolus caracolla)	Standard	700	1020			[85]	2	3	Use of landsnail for dating
Palmas Altas	Barceloneta	Ostionoid	Ostionan	Pure Ostiones	Ceramic	Unit 47 #538 B	4 (I-12)	120-130cm BS		Intcal	North	Beta-175139	1050±60	-8.5	Landsnail (Caracolus caracolla)	Standard	780	1160			[85]	2	3	Use of landsnail for dating
Palmas Altas	Barceloneta	Ostionoid	Ostionan	Pure Ostiones	Ceramic	Unit 47 #507	2 (F-7)	60-70cm BS		Intcal	North	Beta-175135	940±70	-9.1	Landsnail (Caracolus caracolla)	Standard	990	1260			[85]	2	3	Use of landsnail for dating
Palmas Altas	Barceloneta	Ostionoid	Ostionan	Pure Ostiones	Ceramic	Unit 47 #533	3 (H-9)	90-105cm BS		Intcal	North	Beta-175137	950±60	-10.8	Landsnail (Caracolus caracolla)	Standard	1000	1220			[85]	2	3	Use of landsnail for dating
Palmas Altas	Barceloneta	Ostionoid	Ostionan	Pure Ostiones	Ceramic	Unit 47 #531	3 (G-7)	70-80cm BS		Intcal	North	Beta-175136	900±70	-9.8	Landsnail (Caracolus caracolla)	Standard	1020	1260			[85]	2	3	Use of landsnail for dating
Paso del Indio	Vega Baja	Ortoiroid	Corosan	Coroso	Archaic	8I-5	I (30)	7.452		Intcal	North	Beta-178680	4110±40	-29.2	Charcoal	AMS	-2870	-2500	-2880	-2500	[86]	1	2
Paso del Indio	Vega Baja	Ortoiroid	Corosan	Coroso	Archaic	8I-4	I (30)	7.198		Intcal	North	Beta-77165	4060±60	-28.4	Charcoal	AMS	-2870	-2470	-2870	-2460	[86]	1	2
Paso del Indio	Vega Baja	Ortoiroid	Corosan	Coroso	Archaic	8S-2	A (23)	8.79		Intcal	North	Beta-178678	2520±40		Charcoal	AMS	-800	-520	-800	-510	[86]	1	2
Paso del Indio	Vega Baja	Ortoiroid	Corosan	Coroso	Archaic	8I-2	A (23)	8.971		Intcal	North	Beta-178677	2330±110		Charcoal	Extended counting	-780	-150	-780	-150	[86]	1	2
Paso del Indio	Vega Baja	Ortoiroid	Corosan	Coroso	Archaic	8I-3	B (21)	9.189		Intcal	North	Beta-87611	1920±80		Charcoal	Standard	-100	330	-100	260	[87]	1	2
Paso del Indio	Vega Baja	Saladoid	Cedrosan	Cuevas	Ceramic	6N-13/13	C (18-2)	8.71		Intcal	North	Beta-178670	1580±90		Charcoal	Standard	260	650	540	660	[86]	1	2
Paso del Indio	Vega Baja	Saladoid	Cedrosan	Cuevas	Ceramic	8I-2	C	9.607		Intcal	North	Beta-87610	1550±60		Charcoal	Standard	410	640	540	650	[87]	1	2
Paso del Indio	Vega Baja	Saladoid	Cedrosan	Cuevas	Ceramic	8I-4	C	9.386		Intcal	North	Beta-178681	1520±40	-27.6	Charcoal	AMS	430	640	540	640	[86]	1	2
Paso del Indio	Vega Baja	Saladoid	Cedrosan	Cuevas	Ceramic	6N-13/21	C (18)	8.9		Intcal	North	Beta-87601	1440±60		Charcoal	Standard	440	770	550	680	[87]	1	2
Paso del Indio	Vega Baja	Saladoid	Cedrosan	Cuevas	Ceramic	6N-13/13	C (18)	8.8		Intcal	North	Beta-178674	1470±40	-26.9	Charcoal	AMS	550	650	550	650	[86]	1	2
Paso del Indio	Vega Baja	Saladoid	Cedrosan	Cuevas	Ceramic	6S-17/37	C (18)	9.05		Intcal	North	Beta-178666	1450±40	-26.7	Charcoal	AMS	560	660	560	660	[86]	1	2
Paso del Indio	Vega Baja	Saladoid	Cedrosan	Cuevas	Ceramic	8I-2	C	9.607		Intcal	North	Beta-77164	1350±70	-25	Charcoal	Standard	570	870	570	880	[86]	1	2
Paso del Indio	Vega Baja	Saladoid	Cedrosan	Cuevas	Ceramic	38535	C (18)	9.26		Intcal	North	Beta-178673	1270±70	-24.8	Charcoal	AMS	650	950	640	950	[86]	1	2
Paso del Indio	Vega Baja	Ostionoid	Ostionan	Pure Ostiones	Ceramic	6N-13/10	D (16)	9.23		Intcal	North	Beta-178669	960±130		Charcoal	Extended counting	770	1280	770	1290	[86]	1	2
Paso del Indio	Vega Baja	Ostionoid	Ostionan	Pure Ostiones	Ceramic	6N-13/17	D (16)	9.35		Intcal	North	Beta-178663	1060±40	-26.1	Charcoal	AMS	890	1040	880	1040	[86]	1	2
Paso del Indio	Vega Baja	Ostionoid	Ostionan	Pure Ostiones	Ceramic	6N-18/21	D (16)	9.41		Intcal	North	Beta-178668	970±40	-25.6	Charcoal	Standard	990	1170	990	1170	[86]	1	2
Paso del Indio	Vega Baja	Ostionoid	Ostionan	Pure Ostiones	Ceramic	38535	D (16)	9.44		Intcal	North	Beta-178672	960±40	-25.5	Charcoal	AMS	1000	1200	990	1200	[86]	1	2
Paso del Indio	Vega Baja	Ostionoid	Chican	Esperanza/Capa	Ceramic	6N-13/21	G (4)	10.685		Intcal	North	Beta-178664	630±40	-26.8	Charcoal	AMS	1290	1400			[86]	1	2
Paso del Indio	Vega Baja	Ostionoid	Chican	Esperanza/Capa	Ceramic	38534	G (3)	10.78		Intcal	North	Beta-178671	560±60		Charcoal	Standard	1300	1440			[86]	1	2
Paso del Indio	Vega Baja	Ostionoid	Chican	Esperanza/Capa	Ceramic	6S-17/25	G (4-2)	10.51		Intcal	North	Beta-77166	260±50	-14.9	Charcoal	AMS	1480	Modern			[86]	1	2
Paso del Indio	Vega Baja	Ostionoid	Elenan/Ostionan	Santa Elena/Modified Ostiones	Ceramic	6N-18/21	E (PH)	9.86		Intcal	North	Beta-178667	1230±60		Charcoal	Standard	660	960			[86]	1	2
Paso del Indio	Vega Baja	Ostionoid	Elenan/Ostionan	Santa Elena/Modified Ostiones	Ceramic	6N-13/17	F (8A)	10.17		Intcal	North	Beta-81848	1180±70		Charcoal	Standard	680	990			[87]	1	2
Paso del Indio	Vega Baja	Ostionoid	Elenan/Ostionan	Santa Elena/Modified Ostiones	Ceramic	6N-18/13	E (PH)	9.763		Intcal	North	Beta-81846	1080±60		Charcoal	Standard	770	1150			[87]	1	2
Paso del Indio	Vega Baja	Ostionoid	Elenan/Ostionan	Santa Elena/Modified Ostiones	Ceramic	6N-18/13	F (LR)	10.033		Intcal	North	Beta-81843	1060±60		Charcoal	Standard	780	1160			[87]	1	2
Paso del Indio	Vega Baja	Ostionoid	Elenan/Ostionan	Santa Elena/Modified Ostiones	Ceramic	6N-13/21	F (10A-17)	9.24/8.992		Intcal	North	Beta-81850	1050±50		Charcoal	Standard	890	1150			[87]	1	2
Paso del Indio	Vega Baja	Ostionoid	Elenan/Ostionan	Santa Elena/Modified Ostiones	Ceramic	6N-13/13	F (8A)	10.02		Intcal	North	Beta-178660	1030±50		Charcoal	Standard	890	1160			[86]	1	2
Paso del Indio	Vega Baja	Ostionoid	Elenan/Ostionan	Santa Elena/Modified Ostiones	Ceramic	38537	F (VII-II)	10.18		Intcal	North	Beta-178676	1010±40	-25.4	Charcoal	AMS	900	1160			[86]	1	2
Paso del Indio	Vega Baja	Ostionoid	Elenan/Ostionan	Santa Elena/Modified Ostiones	Ceramic	6N-18/10	E (PH-2)	9.546		Intcal	North	Beta-81841	990±50		Charcoal	Standard	910	1200			[87]	1	2
Paso del Indio	Vega Baja	Ostionoid	Elenan/Ostionan	Santa Elena/Modified Ostiones	Ceramic	6S-17/25	F (10A-16)	9.44		Intcal	North	Beta-77168	980±50	-27.1	Charcoal	AMS	990	1210			[86]	1	2
Paso del Indio	Vega Baja	Ostionoid	Elenan/Ostionan	Santa Elena/Modified Ostiones	Ceramic	6N-18/13	F (10A)	9.834		Intcal	North	Beta-81845	970±50		Charcoal	Standard	990	1210			[87]	1	2
Paso del Indio	Vega Baja	Ostionoid	Elenan/Ostionan	Santa Elena/Modified Ostiones	Ceramic	6N-18/13	E (PH-1)	9.74		Intcal	North	Beta-81844	960±50		Charcoal	Standard	990	1210			[87]	1	2
Paso del Indio	Vega Baja	Ostionoid	Elenan/Ostionan	Santa Elena/Modified Ostiones	Ceramic	6N-13/17	F (7)	10.48		Intcal	North	Beta-178661	940±60		Charcoal	Standard	1000	1220			[86]	1	2
Paso del Indio	Vega Baja	Ostionoid	Elenan/Ostionan	Santa Elena/Modified Ostiones	Ceramic	6N-13/25	E (PH-1)	9.606		Intcal	North	Beta-178665	950±60		Charcoal	Extended counting	1000	1220			[86]	1	2
Paso del Indio	Vega Baja	Ostionoid	Elenan/Ostionan	Santa Elena/Modified Ostiones	Ceramic	6S-17/37	F (8-2)	10.28/10.0		Intcal	North	Beta-77174	940±60		Charcoal	Standard	1000	1220			[86]	1	2
Paso del Indio	Vega Baja	Ostionoid	Elenan/Ostionan	Santa Elena/Modified Ostiones	Ceramic	6S-17/29	F (8A)	9.98		Intcal	North	Beta-87603	950±60		Charcoal	Standard	1000	1220			[87]	1	2
Paso del Indio	Vega Baja	Ostionoid	Elenan/Ostionan	Santa Elena/Modified Ostiones	Ceramic	6N-18/10	F (8A)	10.147		Intcal	North	Beta-87600	910±60		Charcoal	Standard	1020	1260			[87]	1	2
Paso del Indio	Vega Baja	Ostionoid	Elenan/Ostionan	Santa Elena/Modified Ostiones	Ceramic	6S-17/33	F (8)			Intcal	North	Beta-87604	870±80		Charcoal	Standard	1030	1280			[87]	1	2
Paso del Indio	Vega Baja	Ostionoid	Elenan/Ostionan	Santa Elena/Modified Ostiones	Ceramic	8I-3	E	10.56		Intcal	North	Beta-178679	930±40	-25.4	Charcoal	AMS	1030	1210			[86]	1	2
Paso del Indio	Vega Baja	Ostionoid	Elenan/Ostionan	Santa Elena/Modified Ostiones	Ceramic	6S-17/33	F (8)	10.3		Intcal	North	Beta-77175	830±80		Charcoal	Standard	1030	1290			[86]	1	2
Paso del Indio	Vega Baja	Ostionoid	Elenan/Ostionan	Santa Elena/Modified Ostiones	Ceramic	6N-13/17	F (8)	10.16		Intcal	North	Beta-178662	910±40	-27.5	Charcoal	AMS	1040	1220			[86]	1	2
Paso del Indio	Vega Baja	Ostionoid	Elenan/Ostionan	Santa Elena/Modified Ostiones	Ceramic	6N-13/21	F (7)	10.33		Intcal	North	Beta-81849	840±60		Charcoal	Standard	1040	1280			[87]	1	2
Paso del Indio	Vega Baja	Ostionoid	Elenan/Ostionan	Santa Elena/Modified Ostiones	Ceramic	38537	F (7)	10.5		Intcal	North	Beta-178675	730±40	-25.6	Charcoal	AMS	1220	1380			[86]	1	2
Paso del Indio	Vega Baja	Ostionoid	Elenan/Ostionan	Santa Elena/Modified Ostiones	Ceramic	38535	F (7)	9.56/9.46		Intcal	North	Beta-77177	640±60	-28.6	Charcoal	AMS	1280	1410			[86]	1	2
Paso del Indio	Vega Baja	Ostionoid	Elenan/Ostionan	Santa Elena/Modified Ostiones	Ceramic	38538	E (10)	10.118		Intcal	North	Beta-77183	630±50		Charcoal	Standard	1280	1410			[86]	1	2
Paso del Indio	Vega Baja	Ostionoid	Elenan/Ostionan		Ceramic	6.0154	P7/U5 Impactado			Mixed	North	AA-78490	1392±43	-20	Human bone	AMS	610	880			[67]	2	2
Paso del Indio	Vega Baja	Ostionoid	Elenan/Ostionan		Ceramic	6.0114	P7/U5 Ent. 11			Mixed	North	AA-75799	1351±44	-19.3	Human bone	AMS	650	940			[67]	2	2
Paso del Indio	Vega Baja	Ostionoid	Elenan/Ostionan		Ceramic	6.0151	P7/T1 Ent. 4			Mixed	North	AA-78489	1336±43	-20.2	Human bone	AMS	650	940			[67]	2	2
Paso del Indio	Vega Baja	Ostionoid	Elenan/Ostionan		Ceramic	6.0017	P6N u18E-17S ent 1			Mixed	North	AA-82407	1289±46	-17.8	Human bone	AMS	680	980			[67]	2	2
Paso del Indio	Vega Baja	Ostionoid	Elenan/Ostionan		Ceramic	6.0144	P8I/U5 Ent.(1) Impactado			Mixed	North	AA-75824	1200±44	-20.1	Human bone	AMS	710	1050			[67]	2	2
Paso del Indio	Vega Baja	Ostionoid	Elenan/Ostionan		Ceramic	6.0142	P8I U3 Ent. 3			Mixed	North	AA-82402	1191±48	-21	Human bone	AMS	710	1090			[67]	2	2
Paso del Indio	Vega Baja	Ostionoid	Elenan/Ostionan		Ceramic	6.0127	P8N/U5 Ent. 2			Mixed	North	AA-82401	1147±87	-20	Human bone	AMS	710	1210			[67]	2	2
Paso del Indio	Vega Baja	Ostionoid	Elenan/Ostionan		Ceramic	6.0129	P8N/U5 Ent. 3			Mixed	North	AA-72893	1168±42	-19.9	Human bone	AMS	770	1120			[67]	2	2
Paso del Indio	Vega Baja	Ostionoid	Elenan/Ostionan		Ceramic	6.0149	P7/T1 Ent. 1			Mixed	North	AA-75801	1168±43	-18.9	Human bone	AMS	770	1120			[67]	2	2
Paso del Indio	Vega Baja	Ostionoid	Elenan/Ostionan		Ceramic	6.0002	P6/U13 Ent. #2			Mixed	North	AA-72888	1164±41	-20	Human bone	AMS	770	1120			[67]	2	2
Paso del Indio	Vega Baja	Ostionoid	Elenan/Ostionan		Ceramic	6.0023	P6 U18E25S ent 4			Mixed	North	AA-82404	1162±60	-18.7	Human bone	AMS	770	1150			[67]	2	2
Paso del Indio	Vega Baja	Ostionoid	Elenan/Ostionan		Ceramic	6.0044	P6 U5E 35S ent 1			Mixed	North	AA-82409	1150±45	-19.1	Human bone	AMS	780	1150			[67]	2	2
Paso del Indio	Vega Baja	Ostionoid	Elenan/Ostionan		Ceramic	6.0033	P6/U17e29s Ent. 6			Mixed	North	AA-75818	1127±45	-19.7	Human bone	AMS	780	1160			[67]	2	2
Paso del Indio	Vega Baja	Ostionoid	Elenan/Ostionan		Ceramic	6.0115	P7/U5 Ent. #12			Mixed	North	AA-78479	1128±49	-19.7	Human bone	AMS	780	1160			[67]	2	2
Paso del Indio	Vega Baja	Ostionoid	Elenan/Ostionan		Ceramic	6.0053	P7/U2 Ent. 4			Mixed	North	AA-79351	1121±53	-19.8	Human bone	AMS	780	1180			[67]	2	2
Paso del Indio	Vega Baja	Ostionoid	Elenan/Ostionan		Ceramic	6.0112	P7 U5 ent 10B			Mixed	North	AA-79402	1141±45	-19.8	Human bone	AMS	780	1160			[67]	2	2
Paso del Indio	Vega Baja	Ostionoid	Elenan/Ostionan		Ceramic	6.0117	P7U5 Ent. 13B			Mixed	North	AA-82406	1140±47	-19.6	Human bone	AMS	780	1160			[67]	2	2
Paso del Indio	Vega Baja	Ostionoid	Elenan/Ostionan		Ceramic	6.0043	P6 U7E 33S ent 1			Mixed	North	AA-79404	1125±45	-18.7	Human bone	AMS	780	1170			[67]	2	2
Paso del Indio	Vega Baja	Ostionoid	Elenan/Ostionan		Ceramic	6.0104	P7/U5 Ent #3			Mixed	North	AA-79345	1099±45	-19.9	Human bone	AMS	890	1200			[67]	2	2
Paso del Indio	Vega Baja	Ostionoid	Elenan/Ostionan		Ceramic	6.0035	P6/U17e33s Ent. 1			Mixed	North	AA-79355	1099±44	-17.9	Human bone	AMS	890	1180			[67]	2	2
Paso del Indio	Vega Baja	Ostionoid	Elenan/Ostionan		Ceramic	6.0038	P6 U17E 37S ent 1			Mixed	North	AA-82410	1098±45	-19.9	Human bone	AMS	890	1200			[67]	2	2
Paso del Indio	Vega Baja	Ostionoid	Elenan/Ostionan		Ceramic	6.0092	P7/U4 Ent. 7b			Mixed	North	AA-79354	1098±44	-18.7	Human bone	AMS	890	1180			[67]	2	2
Paso del Indio	Vega Baja	Ostionoid	Elenan/Ostionan		Ceramic	6.0116	P7/U5 Ent. 13a			Mixed	North	AA-75141	1094±44	-18.9	Human bone	AMS	890	1180			[67]	2	2
Paso del Indio	Vega Baja	Ostionoid	Elenan/Ostionan		Ceramic	6.0067	P7/U3 Ent. 4			Mixed	North	AA-83935	1092±42	-19.9	Human bone	AMS	890	1180			[67]	2	2
Paso del Indio	Vega Baja	Ostionoid	Elenan/Ostionan		Ceramic	6.0080	P7/U4 Ent. 3A			Mixed	North	AA-79347	1090±45	-18.9	Human bone	AMS	890	1200			[67]	2	2
Paso del Indio	Vega Baja	Ostionoid	Elenan/Ostionan		Ceramic	6.0068	P7/U3 Ent. 5A			Mixed	North	AA-83929	1086±46	-19.7	Human bone	AMS	890	1200			[67]	2	2
Paso del Indio	Vega Baja	Ostionoid	Elenan/Ostionan		Ceramic	6.0005	P6N/U 13E 13S Ent. 1			Mixed	North	AA-78480	1084±46	-20	Human bone	AMS	890	1200			[67]	2	2
Paso del Indio	Vega Baja	Ostionoid	Elenan/Ostionan		Ceramic	6.0161	P6/U17e29s Ent. 10			Mixed	North	AA-78488	1085±43	-20	Human bone	AMS	890	1200			[67]	2	2
Paso del Indio	Vega Baja	Ostionoid	Elenan/Ostionan		Ceramic	6.0135	P8I/U1 Ent. 2			Mixed	North	AA-75823	1079±44	-20.5	Human bone	AMS	900	1210			[67]	2	2
Paso del Indio	Vega Baja	Ostionoid	Elenan/Ostionan		Ceramic	6.0077	P7/U4 Ent. 2B			Mixed	North	AA-78487	1078±46	-19.7	Human bone	AMS	900	1210			[67]	2	2
Paso del Indio	Vega Baja	Ostionoid	Elenan/Ostionan		Ceramic	6.0040	P6/U17e41s Ent. 1			Mixed	North	AA-79356	1075±44	-20.3	Human bone	AMS	900	1210			[67]	2	2
Paso del Indio	Vega Baja	Ostionoid	Elenan/Ostionan		Ceramic	6.0097	P7/U4 Ent. 11			Mixed	North	AA-83927	1073±45	-19	Human bone	AMS	900	1210			[67]	2	2
Paso del Indio	Vega Baja	Ostionoid	Elenan/Ostionan		Ceramic	6.0088	P7/U4 Ent. 5C			Mixed	North	AA-75798	1071±43	-20.2	Human bone	AMS	900	1210			[67]	2	2
Paso del Indio	Vega Baja	Ostionoid	Elenan/Ostionan		Ceramic	6.0110	P7/U5 Ent. #9			Mixed	North	AA-79344	1070±45	-18.8	Human bone	AMS	900	1220			[67]	2	2
Paso del Indio	Vega Baja	Ostionoid	Elenan/Ostionan		Ceramic	6.0111	P7/U5 Ent. 10a			Mixed	North	AA-82381	1070±45	-20.6	Human bone	AMS	900	1220			[67]	2	2
Paso del Indio	Vega Baja	Ostionoid	Elenan/Ostionan		Ceramic	6.0156	P7 Impactado			Mixed	North	AA-75822	1062±43	-21.2	Human bone	AMS	900	1220			[67]	2	2
Paso del Indio	Vega Baja	Ostionoid	Elenan/Ostionan		Ceramic	6.0099	P7/U2 Ent. 12B			Mixed	North	AA-83930	1065±45	-19.6	Human bone	AMS	900	1220			[67]	2	2
Paso del Indio	Vega Baja	Ostionoid	Elenan/Ostionan		Ceramic	6.0056	P7/U2 Ent #7			Mixed	North	AA-72874	1053±42	-19.2	Human bone	AMS	900	1220			[67]	2	2
Paso del Indio	Vega Baja	Ostionoid	Elenan/Ostionan		Ceramic	6.0114	P7/U5 Ent. # 11			Mixed	North	AA-75122	1055±41	-19.8	Human bone	AMS	900	1220			[67]	2	2
Paso del Indio	Vega Baja	Ostionoid	Elenan/Ostionan		Ceramic	6.0128	P8N/U5 Ent. #2			Mixed	North	AA-78482	1053±42	-19.7	Human bone	AMS	900	1220			[67]	2	2
Paso del Indio	Vega Baja	Ostionoid	Elenan/Ostionan		Ceramic	6.0041	P6U7E33S ent 2			Mixed	North	AA-82415	1054±44	-18.7	Human bone	AMS	900	1220			[67]	2	2
Paso del Indio	Vega Baja	Ostionoid	Elenan/Ostionan		Ceramic	6.0089	P7/U4 Ent. 5D			Mixed	North	AA-79348	1038±45	-19.7	Human bone	AMS	980	1240			[67]	2	2
Paso del Indio	Vega Baja	Ostionoid	Elenan/Ostionan		Ceramic	6.0018	P6 18E-21S ent 1			Mixed	North	AA-79406	1040±44	-20.1	Human bone	AMS	980	1230			[67]	2	2
Paso del Indio	Vega Baja	Ostionoid	Elenan/Ostionan		Ceramic	6.0046	P6 U12 ent 1			Mixed	North	AA-79407	1041±44	-19.5	Human bone	AMS	980	1230			[67]	2	2
Paso del Indio	Vega Baja	Ostionoid	Elenan/Ostionan		Ceramic	6.0076	P7/U4 Ent. 2A			Mixed	North	AA-72876	1036±42	-18.3	Human bone	AMS	980	1230			[67]	2	2
Paso del Indio	Vega Baja	Ostionoid	Elenan/Ostionan		Ceramic	6.0109	P7/U5 Ent. 8			Mixed	North	AA-79353	1026±44	-20.4	Human bone	AMS	990	1250			[67]	2	2
Paso del Indio	Vega Baja	Ostionoid	Elenan/Ostionan		Ceramic	6.0096	P7 U4 ent 10			Mixed	North	AA-82411	1027±44	-19.1	Human bone	AMS	990	1250			[67]	2	2
Paso del Indio	Vega Baja	Ostionoid	Elenan/Ostionan		Ceramic	6.0012	P6 U13e25S ent 4a			Mixed	North	AA-82414	1026±44	-19.4	Human bone	AMS	990	1250			[67]	2	2
Paso del Indio	Vega Baja	Ostionoid	Elenan/Ostionan		Ceramic	6.0101	P7/U4 Ent. 14			Mixed	North	AA-75140	1016±45	-19.1	Human bone	AMS	990	1250			[67]	2	2
Paso del Indio	Vega Baja	Ostionoid	Elenan/Ostionan		Ceramic	6.0105	P7/U5 Ent. #4			Mixed	North	AA-78478	1014±43	-19.6	Human bone	AMS	990	1250			[67]	2	2
Paso del Indio	Vega Baja	Ostionoid	Elenan/Ostionan		Ceramic	6.0031	P6/U17E 29S Ent. 4			Mixed	North	AA-75124	1010±42	-20.1	Human bone	AMS	1000	1250			[67]	2	2
Paso del Indio	Vega Baja	Ostionoid	Elenan/Ostionan		Ceramic	6.0085	P7/U4 Ent. 4d			Mixed	North	AA-75139	1011±42	-20	Human bone	AMS	1000	1240			[67]	2	2
Paso del Indio	Vega Baja	Ostionoid	Elenan/Ostionan		Ceramic	6.0157	P7 Ent. D Impactado			Mixed	North	AA-82382	1007±47	-20.2	Human bone	AMS	1000	1260			[67]	2	2
Paso del Indio	Vega Baja	Ostionoid	Elenan/Ostionan		Ceramic	6.0032	P6/U17e29s Ent. 5			Mixed	North	AA-75142	1004±44	-19.7	Human bone	AMS	1000	1260			[67]	2	2
Paso del Indio	Vega Baja	Ostionoid	Elenan/Ostionan		Ceramic	6.0069	P7/U3 Ent. 6			Mixed	North	AA-83936	1002±43	-19.8	Human bone	AMS	1000	1260			[67]	2	2
Paso del Indio	Vega Baja	Ostionoid	Elenan/Ostionan		Ceramic	6.0036	P6/U17e33s Ent. 2			Mixed	North	AA-75826	997±44	-19.8	Human bone	AMS	1020	1260			[67]	2	2
Paso del Indio	Vega Baja	Ostionoid	Elenan/Ostionan		Ceramic	6.0013	P6/U 13E 25S Ent. 4B			Mixed	North	AA-83933	991±43	-19.9	Human bone	AMS	1020	1260			[67]	2	2
Paso del Indio	Vega Baja	Ostionoid	Elenan/Ostionan		Ceramic	6.0010	P6 U13-25 Ent 2			Mixed	North	AA-79400	983±44	-19.3	Human bone	AMS	1030	1270			[67]	2	2
Paso del Indio	Vega Baja	Ostionoid	Elenan/Ostionan		Ceramic	6.0050	P7/U2 Ent. 1A			Mixed	North	AA-72875	980±41	-19.5	Human bone	AMS	1030	1260			[67]	2	2
Paso del Indio	Vega Baja	Ostionoid	Elenan/Ostionan		Ceramic	6.0060	P7/U2 Ent. 11A			Mixed	North	AA-75123	973±41	-19.4	Human bone	AMS	1030	1270			[67]	2	2
Paso del Indio	Vega Baja	Ostionoid	Elenan/Ostionan		Ceramic	6.0118	P7 U5 Ent 13C			Mixed	North	AA-82405	963±46	-19.6	Human bone	AMS	1030	1270			[67]	2	2
Paso del Indio	Vega Baja	Ostionoid	Elenan/Ostionan		Ceramic	6.0078	P7/U4 Ent. 2C			Mixed	North	AA-75126	966±42	-19.6	Human bone	AMS	1030	1270			[67]	2	2
Paso del Indio	Vega Baja	Ostionoid	Elenan/Ostionan		Ceramic	6.0103	P7/U5 Ent. 2			Mixed	North	AA-75820	964±44	-20.3	Human bone	AMS	1030	1270			[67]	2	2
Paso del Indio	Vega Baja	Ostionoid	Elenan/Ostionan		Ceramic	6.0138	P8/U2 Ent. 2			Mixed	North	AA-72892	966±41	-19.2	Human bone	AMS	1030	1270			[67]	2	2
Paso del Indio	Vega Baja	Ostionoid	Elenan/Ostionan		Ceramic	6.0019	P6 u18E21s ent 2			Mixed	North	AA-82408	953±46	-19.2	Human bone	AMS	1040	1280			[67]	2	2
Paso del Indio	Vega Baja	Ostionoid	Elenan/Ostionan		Ceramic	6.0006	P6/U13 Ent. 13			Mixed	North	AA-83934	951±42	-19.2	Human bone	AMS	1040	1270			[67]	2	2
Paso del Indio	Vega Baja	Ostionoid	Elenan/Ostionan		Ceramic	6.0121	P7/U5 Ent. # 16A			Mixed	North	AA-75121	952±41	-20.1	Human bone	AMS	1040	1270			[67]	2	2
Paso del Indio	Vega Baja	Ostionoid	Elenan/Ostionan		Ceramic	6.0070	P7/U3 Ent. 7			Mixed	North	AA-75144	941±44	-19.8	Human bone	AMS	1040	1280			[67]	2	2
Paso del Indio	Vega Baja	Ostionoid	Elenan/Ostionan		Ceramic	6.0065	P7/U3 Ent. 2			Mixed	North	AA-83928	935±44	-20.2	Human bone	AMS	1040	1280			[67]	2	2
Paso del Indio	Vega Baja	Ostionoid	Elenan/Ostionan		Ceramic	6.0025	P6/U 17E 25S Ent. 2			Mixed	North	AA-83931	927±45	-19.3	Human bone	AMS	1040	1290			[67]	2	2
Paso del Indio	Vega Baja	Ostionoid	Elenan/Ostionan		Ceramic	6.0172	P6/T1 Ent. 1			Mixed	North	AA-75143	932±44	-20.1	Human bone	AMS	1040	1280			[67]	2	2
Paso del Indio	Vega Baja	Ostionoid	Elenan/Ostionan		Ceramic	6.0082	P7/U4 Ent. 4a			Mixed	North	AA-75800	907±45	-20.2	Human bone	AMS	1050	1300			[67]	2	2
Paso del Indio	Vega Baja	Ostionoid	Elenan/Ostionan		Ceramic	6.0159	impacted (out of context)			Mixed	North	AA-82413	900±44	-20.8	Human bone	AMS	1050	1310			[67]	2	2
Paso del Indio	Vega Baja	Ostionoid	Elenan/Ostionan		Ceramic	6.0074	P7/U3 Ent. 11			Mixed	North	AA-72889	893±41	-19.6	Human bone	AMS	1050	1310			[67]	2	2
Paso del Indio	Vega Baja	Ostionoid	Elenan/Ostionan		Ceramic	6.0102	P7 U5 ent 1			Mixed	North	AA-82412	904±44	-20.1	Human bone	AMS	1050	1300			[67]	2	2
Paso del Indio	Vega Baja	Ostionoid	Elenan/Ostionan		Ceramic	6.0058	P7/U2 Ent. 9			Mixed	North	AA-79346	885±44	-19.7	Human bone	AMS	1050	1380			[67]	2	2
Paso del Indio	Vega Baja	Ostionoid	Elenan/Ostionan		Ceramic	6.0126	P7 U5 ent 20			Mixed	North	AA-79401	870±44	-20.4	Human bone	AMS	1050	1390			[67]	2	2
Paso del Indio	Vega Baja	Ostionoid	Elenan/Ostionan		Ceramic	6.0024	P6/U 17E 25S Ent. 1			Mixed	North	AA-83932	873±42	-20.1	Human bone	AMS	1050	1390			[67]	2	2
Paso del Indio	Vega Baja	Ostionoid	Elenan/Ostionan		Ceramic	6.0063	P7/U2 Ent. 13			Mixed	North	AA-83926	829±45	-19.6	Human bone	AMS	1170	1400			[67]	2	2
Paso del Indio	Vega Baja	Ostionoid	Elenan/Ostionan		Ceramic	6.0147	P8S/U3 Ent. 2			Mixed	North	AA-75825	804±43	-21.6	Human bone	AMS	1180	1410			[67]	2	2
Paso del Indio	Vega Baja	Ostionoid	Elenan/Ostionan		Ceramic	6.0052	P7/U2 Ent. 3			Mixed	North	AA-78481	798±45	-19.2	Human bone	AMS	1180	1410			[67]	2	2
Paso del Indio	Vega Baja	Ostionoid	Elenan/Ostionan		Ceramic	6.0071	P7/U3 Ent 8			Mixed	North	AA-83925	735±44	-19.8	Human bone	AMS	1260	1440			[67]	2	2
Paso del Indio	Vega Baja	Ostionoid	Elenan/Ostionan		Ceramic	6.0124	P7U5 ent 19A			Mixed	North	AA-79403	725±43	-17.1	Human bone	AMS	1270	1440			[67]	2	2
Paso del Indio	Vega Baja	Ostionoid	Elenan/Ostionan		Ceramic	6.0047	P7/U1 Ent. 1			Mixed	North	AA-72877	699±52	-19	Human bone	AMS	1270	1450			[67]	2	2
Paso del Indio	Vega Baja	Ostionoid	Elenan/Ostionan		Ceramic	6.0154	Impacted/Out of context			Mixed	North	AA-75802	710±43	-20.5	Human bone	AMS	1280	1440			[67]	2	2
Paso del Indio	Vega Baja	Ostionoid	Elenan/Ostionan		Ceramic	6.0048	P7/U1 Ent. 2			Mixed	North	AA-79352	567±43	-19.8	Human bone	AMS	1320	1630			[67]	2	2
Piedras del Padre Nazario	Guayanilla/Yauco					01-C-90				Intcal	South	UGAMS-27211	2760±80	-24.4	Soot	AMS	-1120	-790			This publication	2	4	Missing contextual information
Piedras del Padre Nazario	Guayanilla/Yauco					01-C-199				Intcal	South	UGAMS-32720	2160±70	-22.9	Soot	AMS	-390	-40			This publication	2	4	Missing contextual information
Piedras del Padre Nazario	Guayanilla/Yauco					01-C-44				Intcal	South	UGAMS-26766	1690±75	-25.3	Soot	AMS	220	550			This publication	2	4	Missing contextual information
Piedras del Padre Nazario	Guayanilla/Yauco					01-C-67				Intcal	South	UGAMS-26767	1290±35	-25.9	Soot	AMS	660	820			This publication	2	4	Missing contextual information
Piedras del Padre Nazario	Guayanilla/Yauco					01-C-15				Intcal	South	UGAMS-27453	1190±35	-26.2	Soot	AMS	710	970			This publication	2	4	Missing contextual information
Plan Bonito (PO-27)	Ponce	Ostionoid	Chican	Esperanza/Capa	Ceramic	Assoc. 1, 146 Int.				Intcal	South	Beta-41467	940±60		Charcoal	Standard	1000	1220			[48]	1	2
Plan Bonito (PO-27)	Ponce	Ostionoid	Chican	Esperanza/Capa	Ceramic	Assoc. 1, 146 int.				Intcal	South	Beta-41478	930±50		Charcoal	Standard	1030	1220			[48]	1	2
Plan Bonito (PO-27)	Ponce	Ostionoid	Chican	Esperanza/Capa	Ceramic	Assoic. 1, 146 Int.				Intcal	South	Beta-41477	550±60		Charcoal	Standard	1300	1450			[48]	1	2
Playa Blanca (Ceiba 5)	Ceiba	Ostionoid	Chican	Esperanza	Ceramic	Test pit A				Marine	North	Beta-31695	1150±70		Marine shell (Strombus sp.)	Standard	930	1400	1020	1400	[39]	1	2
Playa Blanca (Ceiba 5)	Ceiba	Ostionoid	Chican	Esperanza	Ceramic	Test pit B-3				Marine	North	Beta-31693	590±60		Marine shell (Strombus sp.)	Standard	1450	1910			[39]	1	2
Playa Blanca (Ceiba 5)	Ceiba	Ostionoid	Chican	Esperanza	Ceramic	Test pit B-4				Marine	North	Beta-31694	450±70		Marine shell (Strombus sp.)	Standard	1580	Modern			[39]	1	2
Playa Blanca (Ceiba 5)	Ceiba	Ostionoid	Elenan	Santa Elena	Ceramic	Test pit B				Intcal	North	Beta-31692	1190±90		Charcoal	Standard	660	1020			[39]	1	2
Playa Blanca 6 (CE-11)	Ceiba	Saladoid	Cedrosan	Cuevas	Ceramic	18		Level 4 (30-40 cmbs)		Intcal	North	Beta-283564	840±40	-24.6	Charcoal	AMS	1050	1280	1030	1080	[18]	1	2
Playa Blanca 6 (CE-11)	Ceiba	Saladoid/Ostionoid	Cedrosan/Chican	Cuevas/Esperanza	Ceramic	16		Level 4 (30-40 cmbs)		Intcal	North	Beta-268067	830±40	-23.3	Charred residue of sherd	AMS	1050	1280			[18]	1	2
Playa Blanca 6 (CE-11)	Ceiba	Saladoid/Ostionoid	Cedrosan/Elenan	Cuevas/Santa Elena	Ceramic	11		Level 3 (20-30 cmbs)		Intcal	North	Beta-283562	910±40	-24.8	Charcoal	AMS	1040	1220			[18]	1	2
Playa Blanca 6 (CE-11)	Ceiba	Saladoid/Ostionoid	Cedrosan/Elenan/Chican	Cuevas/Santa Elena/Esperanza	Ceramic	13		Level 3 (20-30 cmbs)		Intcal	North	Beta-283563	1020±40	-24	Soot	AMS	900	1160			[18]	1	2
Playa Blanca 6 (CE-11)	Ceiba	Saladoid/Ostionoid	Cedrosan/Elenan/Chican	Cuevas/Santa Elena/Esperanza	Ceramic	13		Level 2 (10-20 cmbs)		Intcal	North	Beta-268066	840±40	-23	Charred residue of sherd	AMS	1050	1280			[88]	1	2
Playa Jayuya	Fajardo	Saladoid	Cedrosan	Cuevas	Ceramic					Intcal	North	Beta-379775	1330±30	-26.5	Charcoal	AMS	650	780			[89]	2	4	Missing contextual information
Playa Jayuya	Fajardo	Saladoid	Cedrosan	Cuevas	Ceramic					Intcal	North	Beta-379776	1330±30	-23.9	Charcoal	AMS	650	780			[89]	2	4	Missing contextual information
Playa Jayuya	Fajardo	Saladoid	Cedrosan	Cuevas	Ceramic					Intcal	North	Beta-379777	1330±30	-25.8	Charcoal	AMS	650	780			[89]	2	4	Missing contextual information
Playa Santa	Guánica	Ostionoid			Ceramic	Unit T-B202				Intcal	South	Beta-230688	1170±50	-25.8	Charcoal	AMS	710	990			[90]	2	2
Playa Santa	Guánica	Ostionoid			Ceramic	Unit A3E2S1			Elem 3-6	Intcal	South	Beta-230785	1120±60	-25.2	Charcoal	Extended counting	770	1030			[90]	2	2
Playa Santa	Guánica	Ostionoid			Ceramic	Unit C2S2			Elem 15	Intcal	South	Beta-230787	950±40	-28.1	Charcoal	AMS	1020	1210			[90]	2	2
Playa Vieja (VI-29)	Vieques	Saladoid	Cedrosan	Hacienda Grande/Cuevas	Ceramic	TU 18	Strat IV	Level 6:89-99 cmbd	Feature 7-01, Sheet midden	Intcal	South	Beta-150049	1510±60		Charcoal	Standard	430	650			[81]	2	2
Playa Vieja (VI-29)	Vieques	Saladoid	Cedroan	Hacienda Grande/Cuevas	Ceramic	TU 11	II	Level 2:30-39cmbd		Marine	South	Beta-150045	1540±60		Marine Shell	Standard	690	1050			[81]	2	4	Plowzone mixing
PO-21	Ponce	Ostionoid	Ostionan	Pure Ostiones	Ceramic	Unit 33			Posthole 12	Intcal	South	Beta-18191	1360±90		Charcoal	Standard	480	890	550	880	[91]	1	2
PO-42	Ponce	Ostionoid	Elenan/Chican	Santa Elena/Esperanza/Capa	Ceramic	N 2337.5 E 2562.4	2	Bottom of column sample in midden deposit		Marine	South	UGAM-6279(2011)	950±25	2	Marine Shell	AMS	1310	1550			[92]	2	2
PO-42	Ponce	Ostionoid	Elenan/Ostionan	Santa Elena/Modified Ostiones	Ceramic	N 2226 E 2657.5	2	Bottom of column sample in midden deposit		Marine	South	UGAM-6279(2010)	1240±25	0.9	Marine Shell	AMS	1050	1310			[92]	2	2
PO-43	Ponce	Ostionoid	Ostionan/Chican	Modified Ostiones/Capa	Ceramic	N 2722 E 2555	2	Bottom of column sample in midden deposit		Marine	South	UGAM-6280(2011)	1160±25	2	Marine Shell	AMS	1130	1400			[92]	2	2
PO-43	Ponce	Ostionoid	Ostionan	Pure Ostiones/Modified Ostiones	Ceramic	N 2687.9 E 2512.5	3	Bottom of column sample in midden deposit		Marine	South	UGAM-6280(2010)	1310±25	3.5	Marine Shell	AMS	990	1270			[92]	2	2
Praderas	Gurabo	Saladoid	Cedrosan	Cuevas	Ceramic	Unidad 1		7		Intcal	North	Beta-215172	1020±40		Charcoal	Standard	900	1160			[93]	2	4	Missing contextual information
Praderas	Gurabo	Saladoid	Cedrosan	Monserrate	Ceramic	Unidad 2		3		Intcal	North	Beta-215171	940±40		Charcoal	Standard	1030	1210			[93]	2	4	Missing contextual information
Puerto Ferro	Vieques	Ortoiroid	Corosan	Coroso	Archaic	J-15		10cm BS		Marine	South	I-18971	4095±80	1.4	Marine Shell (Strombus gigas)	Standard	-2460	-1930	-2470	-1930	[94]	1	2
Puerto Ferro	Vieques	Ortoiroid	Corosan	Coroso	Archaic	I-11		15cm BS		Marine	South	I-16406	3850±100		Marine shell (Cittarium pica)	Standard	-2180	-1560	-2190	-1570	[94]	1	2
Puerto Ferro	Vieques	Ortoiroid	Corosan	Coroso	Archaic	K-11		15cm BS		Marine	South	I-16899	3780±100		Marine shell (Cittarium pica)	Standard	-2090	-1490	-2110	-1490	[94]	1	2
Puerto Ferro	Vieques	Ortoiroid	Corosan	Coroso	Archaic	I-12		15cm BS		Marine	South	I-16397	3530±100		Marine shell (Cittarium pica)	Standard	-1770	-1180	-1780	-1180	[94]	1	2
Puerto Ferro	Vieques	Ortoiroid	Corosan	Coroso	Archaic	I-12		10cm BS		Marine	South	I-16396	3510±100		Marine shell (Cittarium pica)	Standard	-1740	-1150	-1750	-1150	[94]	1	2
Puerto Ferro	Vieques	Ortoiroid	Corosan	Coroso	Archaic	H-13		10cm BS		Marine	South	I-16897	3470±100		Marine shell (Cittarium pica)	Standard	-1690	-1100	-1700	-1100	[94]	1	2
Puerto Ferro	Vieques	Ortoiroid	Corosan	Coroso	Archaic	I-12		5cm BS		Marine	South	I-16395	2790±100		Marine shell (Cittarium pica)	Standard	-840	-290	-850	-290	[94]	1	2
Puerto Ferro	Vieques	Ortoiroid	Corosan	Coroso	Archaic	I-11		5cm BS		Marine	South	I-16898	2770±90		Marine shell (Cittarium pica)	Standard	-800	-290	-810	-300	[94]	1	2
Puerto Ferro	Vieques	Ortoiroid	Corosan	Coroso	Archaic	K-12		10cm BS		Marine	South	I-16407	2740±100		Marine shell (Cittarium pica)	Standard	-780	-220	-790	-230	[94]	1	2
Puerto Ferro	Vieques	Ortoiroid	Corosan	Coroso	Archaic	I-13		5cm BS		Marine	South	I-16896	2650±90		Marine shell (Cittarium pica)	Standard	-710	-140	-720	-140	[94]	1	2
Punta Candelero	Humacao	Saladoid	Huecan	Hueca	Ceramic	Test A		60-70cm BS		Intcal	South	I-14978	2020±80		Charcoal	Standard	-340	210	-50	220	[95]	1	2
Punta Candelero	Humacao	Saladoid	Huecan	Hueca	Ceramic	Blq II L-2 Pozo D Ent. 1				Intcal	South	AA-72879	2018±52	-14.4	Animal bone (Canis f.)	AMS	-90	320	-40	250	[67]	1	2
Punta Candelero	Humacao	Saladoid	Huecan	Hueca	Ceramic	Test C		80-90cm BS		Marine	South	I-14979	2120±80		Marine shell (Strombus sp.)	Standard	20	500	30	490	[95]	1	2
Punta Candelero	Humacao	Saladoid	Cedrosan	Cuevas	Ceramic	Blq 2 Pozo Q Ent. 1				Mixed	South	AA-75810	1582±46	-16.9	Human bone	AMS	420	680	540	650	[67]	1	2
Punta Candelero	Humacao	Saladoid	Cedrosan	Cuevas	Ceramic	Paredes Pozo W-X, Ent. 1				Mixed	South	AA-79415	1566±46	-17.4	Human bone	AMS	430	760	540	650	[67]	1	2
Punta Candelero	Humacao	Saladoid	Cedrosan	Cuevas	Ceramic	Pozo Q-1				Mixed	South	AA-78513	1557±44	-16.3	Human bone	AMS	430	760	540	650	[67]	1	2
Punta Candelero	Humacao	Saladoid	Cedrosan	Cuevas	Ceramic	Blq II Pozo F-8 Ent. 1				Mixed	South	AA-75128	1539±43	-18.5	Human bone	AMS	440	770	550	660	[67]	1	2
Punta Candelero	Humacao	Saladoid	Cedrosan	Cuevas	Ceramic	Area Cuevas Pozo B-3 Ent. 9				Mixed	South	AA-75816	1455±46	-16.9	Human bone	AMS	580	870	560	780	[67]	1	2
Punta Candelero	Humacao	Saladoid	Cedrosan	Cuevas	Ceramic	F2			Burial 52	Mixed	South	MAMS-43999	1496±22	-15.1	Human bone	AMS	560	780	570	660	[68]	1	2
Punta Candelero	Humacao	Saladoid	Cedrosan	Cuevas	Ceramic	Pozo D-2, Ent. 1				Mixed	South	AA-79409	1421±48	-16.4	Human bone	AMS	600	890	590	780	[67]	1	2
Punta Candelero	Humacao	Saladoid	Cedrosan	Cuevas	Ceramic	Pozo B-4 Ent. 1				Mixed	South	AA-78483	1427±44	-16.8	Human bone	AMS	600	880	590	780	[67]	1	2
Punta Candelero	Humacao	Saladoid	Cedrosan	Cuevas	Ceramic	Pozo F-8, Ent. 2				Mixed	South	AA-78512	1430±43	-16.8	Human bone	AMS	600	880	590	780	[67]	1	2
Punta Candelero	Humacao	Saladoid	Cedrosan	Cuevas	Ceramic	Area Cuevas, Pozo B-6				Mixed	South	AA-79384	1408±46	-16.9	Human bone	AMS	610	890	590	780	[67]	1	2
Punta Candelero	Humacao	Saladoid	Huecan	Hueca	Ceramic	Unit J		60-70cm BS		Intcal	South	I-15408	1310±80		Charcoal	Standard	590	940	590	940	[96]	1	2
Punta Candelero	Humacao	Saladoid	Cedrosan	Cuevas	Ceramic	Blq. II Pozo J Nivel 6.5-34 Ent. 1				Mixed	South	AA-75804	1401±45	-8.1	Human bone	AMS	610	900	600	800	[67]	1	2
Punta Candelero	Humacao	Saladoid	Cedrosan	Cuevas	Ceramic	Area Cuevas, Pozo B-4				Mixed	South	AA-79383	1389±45	-17.7	Human bone	AMS	640	950	600	820	[67]	1	2
Punta Candelero	Humacao	Saladoid	Cedrosan	Cuevas	Ceramic	Pozo S-2, nivel 30-40				Mixed	South	AA-79410	1387±45	-17.3	Human bone	AMS	640	950	600	820	[67]	1	2
Punta Candelero	Humacao	Saladoid	Cedrosan	Cuevas	Ceramic	Area Cuevas Pozo A3 Ent. 29				Mixed	South	AA-75137	1372±44	-17.5	Human bone	AMS	650	950	630	840	[67]	1	2
Punta Candelero	Humacao	Saladoid	Cedrosan	Cuevas	Ceramic	Blq II L-2 Pozo D Ent. 1				Mixed	South	AA-75805	1369±45	-17.4	Human bone	AMS	650	950	640	870	[67]	1	2
Punta Candelero	Humacao	Saladoid	Cedrosan	Cuevas	Ceramic	Pozo B6 Ent. 7				Mixed	South	AA-75803	1331±68	-19.8	Human bone	AMS	660	990	640	950	[67]	1	2
Punta Candelero	Humacao	Saladoid	Huecan	Hueca	Ceramic	Unit F4		40-50cm BS		Intcal	South	I-15410	1260±80		Charcoal	Standard	650	980	640	980	[95]	1	2
Punta Candelero	Humacao	Saladoid	Cedrosan	Cuevas	Ceramic	Unit J	B	1	1	Intcal	South	Beta-224609	1290±40	-25.9	Charcoal	AMS	660	830	650	830	[97]	1	2
Punta Candelero	Humacao	Saladoid	Cedrosan	Cuevas	Ceramic	Pozo A6 Ent. 2				Mixed	South	AA-75809	1350±46	-18	Human bone	AMS	660	960	650	880	[67]	1	2
Punta Candelero	Humacao	Saladoid	Cedrosan	Cuevas	Ceramic	Area Cuevas Pozo B-6 Ent. 4				Mixed	South	AA-82378	1347±45	-17.6	Human bone	AMS	660	960	650	880	[67]	1	2
Punta Candelero	Humacao	Saladoid	Cedrosan	Cuevas	Ceramic	Arcaoa I			Postmold E-4	Intcal	South	I-15679	1230±80		Charcoal	Standard	660	980	650	980	[95]	1	2
Punta Candelero	Humacao	Saladoid	Cedrosan	Cuevas	Ceramic	Blq 3 Pozo A Ent. 3				Mixed	South	AA-75130	1342±43	-17.1	Human bone	AMS	660	960	650	880	[67]	1	2
Punta Candelero	Humacao	Saladoid	Cedrosan	Cuevas	Ceramic	Blq. 2 Pozo F Ent. 1 Hueso 5				Mixed	South	AA-75812	1339±45	-18.9	Human bone	AMS	660	970	650	880	[67]	1	2
Punta Candelero	Humacao	Saladoid	Huecan	Hueca	Ceramic	Unit L		40-50cm BS		Intcal	South	I-15409	1230±80		Charcoal	Standard	660	980	650	980	[95]	1	2
Punta Candelero	Humacao	Saladoid	Cedrosan	Cuevas	Ceramic	Pedestal F 14 Ent. 57 Area Huecoide				Mixed	South	AA-72887	1322±42	-17.7	Human bone	AMS	670	980	660	880	[67]	1	2
Punta Candelero	Humacao	Saladoid	Cedrosan	Cuevas	Ceramic	Unit R-S	A	2	5	Intcal	South	Beta-224608	1250±40	-26.4	Charcoal	AMS	670	880	670	880	[97]	1	2
Punta Candelero	Humacao	Saladoid	Cedrosan	Cuevas	Ceramic	Unit V			1	Intcal	South	Beta-224612	1220±40	-25.5	Charcoal	AMS	680	940	670	940	[97]	1	2
Punta Candelero	Humacao	Saladoid	Cedrosan	Cuevas	Ceramic	Arcaoa I			Postmold E-1	Intcal	South	I-15678	1170±80		Charcoal	Standard	680	1020	670	1020	[95]	1	2
Punta Candelero	Humacao	Saladoid	Cedrosan	Cuevas	Ceramic	Pozo Z				Mixed	South	AA-78511	1287±43	-18.7	Human bone	AMS	680	1000	670	950	[67]	1	2
Punta Candelero	Humacao	Saladoid	Cedrosan	Cuevas	Ceramic	Pozo T, nivel 0-80				Mixed	South	AA-79411	1271±45	-18	Human bone	AMS	690	1020	670	960	[67]	1	2
Punta Candelero	Humacao	Saladoid	Cedrosan	Cuevas	Ceramic	Pozo B-6 Area Cuevas. Ent. 6				Mixed	South	AA-75807	1231±77	-20.2	Human bone	AMS	680	1130	680	1020	[67]	1	2
Punta Candelero	Humacao	Saladoid	Cedrosan	Cuevas	Ceramic	Blq. II Pozo W Ent. 1				Mixed	South	AA-82377	1260±46	-17.9	Human bone	AMS	690	1030	680	980	[67]	1	2
Punta Candelero	Humacao	Saladoid	Cedrosan	Cuevas	Ceramic	Pozo B-5, Ent. 9				Mixed	South	AA-79412	1257±47	-18.6	Human bone	AMS	690	1030	680	980	[67]	1	2
Punta Candelero	Humacao	Saladoid	Cedrosan	Cuevas	Ceramic	Blq 2 Pozo B-1 Ent. 13 Area Huecoide				Mixed	South	AA-75129	1260±42	-18.5	Human bone	AMS	690	1030	690	970	[67]	1	2
Punta Candelero	Humacao	Saladoid	Cedrosan	Cuevas	Ceramic	Pozo B-4, Ent. 1				Mixed	South	AA-79414	1255±45	-17.8	Human bone	AMS	690	1030	690	980	[67]	1	2
Punta Candelero	Humacao	Saladoid	Cedrosan	Cuevas	Ceramic	Area Cuevas, Pozo A-2				Mixed	South	AA-79382	1235±45	-19.3	Human bone	AMS	690	1050	700	1000	[67]	1	2
Punta Candelero	Humacao	Saladoid	Cedrosan	Cuevas	Ceramic	Area Cuevas. Pozo A-2 Ent. 33				Mixed	South	AA-72881	1251±42	-18.7	Human bone	AMS	690	1040	700	980	[67]	1	2
Punta Candelero	Humacao	Saladoid	Cedrosan	Cuevas	Ceramic	Unit B Pozo B-3 Ent. 7 Zona Cuevas				Mixed	South	AA-75808	1228±47	-18.9	Human bone	AMS	690	1120	700	1000	[67]	1	2
Punta Candelero	Humacao	Saladoid	Cedrosan	Cuevas	Ceramic	Pozo U Ent. 1				Mixed	South	AA-75815	1218±46	-17.6	Human bone	AMS	710	1120	710	1000	[67]	1	2
Punta Candelero	Humacao	Saladoid	Cedrosan	Cuevas	Ceramic	Area Cuevas Pozo D-1 Ent. 1				Mixed	South	AA-75813	1214±46	-20	Human bone	AMS	710	1120	770	1020	[67]	1	2
Punta Candelero	Humacao	Saladoid	Cedrosan	Cuevas	Ceramic	Area Cuevas Pozo B-3, Ent. 10				Mixed	South	AA-79408	1208±45	-18.2	Human bone	AMS	770	1130	770	1000	[67]	1	2
Punta Candelero	Humacao	Saladoid	Cedrosan	Cuevas	Ceramic	Unit MRLQ	A	3	1	Intcal	South	Beta-224607	1140±50	-25.7	Charcoal	AMS	770	1010	770	1000	[97]	1	2
Punta Candelero	Humacao	Saladoid	Cedrosan	Cuevas	Ceramic	Unit Y	A	1	1	Intcal	South	Beta-224611	1150±40	-25.3	Charcoal	AMS	770	990	770	1000	[97]	1	2
Punta Candelero	Humacao	Saladoid	Cedrosan	Cuevas	Ceramic	Pozo B3 Area Cuevas Ent. 2				Mixed	South	AA-75806	1186±45	-19.8	Human bone	AMS	770	1150	770	1030	[67]	1	2
Punta Candelero	Humacao	Saladoid	Cedrosan	Cuevas	Ceramic	Pozo B3 Ent 10				Mixed	South	AA-75814	1175±45	-19	Human bone	AMS	770	1160	770	1030	[67]	1	2
Punta Candelero	Humacao	Saladoid	Cedrosan	Cuevas	Ceramic	Area Cuevas Pozo B-6, Ent. 9				Mixed	South	AA-78509	1179±43	-18.4	Human bone	AMS	770	1160	770	1030	[67]	1	2
Punta Candelero	Humacao	Saladoid	Cedrosan	Cuevas	Ceramic	Pozo A-3, nivel 40-50				Mixed	South	AA-78510	1189±45	-18.6	Human bone	AMS	770	1150	770	1020	[67]	1	2
Punta Candelero	Humacao	Saladoid	Cedrosan	Cuevas	Ceramic	Pozo A Blq. 3 Nivel 32-40 Ent. 4				Mixed	South	AA-82380	1174±45	-19.1	Human bone	AMS	770	1160	770	1030	[67]	1	2
Punta Candelero	Humacao	Saladoid	Cedrosan	Cuevas	Ceramic	Pozo B-3 Area Cuevas Ent. 5				Mixed	South	AA-75133	1173±42	-19.3	Human bone	AMS	780	1160	770	1030	[67]	1	2
Punta Candelero	Humacao	Saladoid	Cedrosan	Cuevas	Ceramic	Area Cuevas, Pozo A-2				Mixed	South	AA-79381	1162±45	-19.2	Human bone	AMS	780	1170	770	1030	[67]	1	2
Punta Candelero	Humacao	Saladoid	Huecan	Hueca	Ceramic	Unit I		70-80cm BS		Intcal	South	I-15432	1000±110		Charcoal	Standard	780	1260	770	1270	[95]	1	2
Punta Candelero	Humacao	Saladoid	Cedrosan	Cuevas	Ceramic	Pozo A-2 Ent. 30				Mixed	South	AA-75127	1160±42	-19.1	Human bone	AMS	780	1160	830	1030	[67]	1	2
Punta Candelero	Humacao	Saladoid	Cedrosan	Cuevas	Ceramic	Area Cuevas, Pozo A-3, Ent. 16				Mixed	South	AA-79413	1154±44	-17.7	Human bone	AMS	780	1170	830	1040	[67]	1	2
Punta Candelero	Humacao	Saladoid	Cedrosan	Cuevas	Ceramic	Pozo C5 Ent. 1				Mixed	South	AA-75817	1135±45	-19.6	Human bone	AMS	880	1210	830	1050	[67]	1	2
Punta Candelero	Humacao	Saladoid	Cedrosan	Cuevas	Ceramic	Unit J	A	1	1	Intcal	South	Beta-224610	1090±40	-25.2	Charcoal	AMS	780	1030	880	1030	[97]	1	2
Punta Candelero	Humacao	Saladoid	Cedrosan	Cuevas	Ceramic	Area Cuevas Pozo D-1 Ext. S.O. Ent. 45				Mixed	South	AA-72884	1118±44	-18.9	Human bone	AMS	890	1210	880	1050	[67]	1	2
Punta Candelero	Humacao	Saladoid	Cedrosan	Cuevas	Ceramic	Pozo A-2 Ent. 1 Area Cuevas				Mixed	South	AA-75134	1098±43	-18	Human bone	AMS	900	1220	890	1060	[67]	1	2
Punta Candelero	Humacao	Saladoid	Cedrosan	Cuevas	Ceramic	Area Cuevas Pozo D-8 Ent. 47				Mixed	South	AA-75135	1082±42	-19.6	Human bone	AMS	900	1230	890	1070	[67]	1	2
Punta Candelero	Humacao	Saladoid	Cedrosan	Cuevas	Ceramic	Pozo A3 Area Cuevas Ent. 17				Mixed	South	AA-75136	1061±42	-19.8	Human bone	AMS	980	1260	900	1080	[67]	1	2
Punta Candelero	Humacao	Saladoid	Cedrosan	Cuevas	Ceramic	Pozo C3 Ent. 1				Mixed	South	AA-78484	1004±45	-19.6	Human bone	AMS	1020	1280	990	1080	[67]	1	2
Punta Candelero	Humacao	Saladoid	Cedrosan	Cuevas	Ceramic	Area Cuevas Pozo D-8 Ent. 46				Mixed	South	AA-72886	1006±41	-19.6	Human bone	AMS	1030	1270	990	1080	[67]	1	2
Punta Candelero	Humacao	Saladoid	Huecan	Hueca	Ceramic	Unit C		80-90cm BS		Marine	South	I-15431	1220±80		Marine shell (Strombus sp.)	Standard	1010	1390	1000	1390	[95]	1	2
Punta Candelero	Humacao	Saladoid	Cedrosan	Cuevas	Ceramic	3?				Mixed	South	AA-79380	948±44	-18.5	Human bone	AMS	1040	1300	1020	1090	[67]	1	2
Punta Candelero	Humacao	Saladoid	Huecan	Hueca	Ceramic	Unit F		60-70cm BS		Intcal	South	I-15407	690±80		Charcoal	Standard	1180	1420	1180	1420	[95]	1	2
Punta Candelero	Humacao	Saladoid	Huecan	Hueca	Ceramic	Unit L2		80-90cm BS		Marine	South	I-15429	860±90		Marine shell (Strombus sp.)	Standard	1310	1700	1270	1500	[95]	1	2
Punta Candelero	Humacao	Saladoid	Cedrosan	Cuevas	Ceramic	C-4		60-70cm BS		Marine	South	I-15430	850±80		Marine shell (Strombus sp.)	Standard	1330	1700			[95]	1	2
Punta Goleta (VI-67)	Vieques	Ostionoid	Elenan	Santa Elena	Ceramic	TU 1	Strat I	Level 2: 40-50 cmbd		Intcal	South	Beta-150051	620±50		Charcoal	Standard	1280	1410	1270	1360	[81]	1	2
Punta Guayanes	Yabucoa	Saladoid	Cedrosan	Cuevas	Ceramic	Unit A3-UB	D	63cm BS		Intcal	South	Beta-196704	1550±40	-27	Charcoal	AMS	430	600	530	640	[98]	1	2
Punta Guayanes	Yabucoa	Saladoid	Cedrosan	Cuevas	Ceramic	Unit A1-UB	C	6	Zanja	Intcal	South	Beta-196700	1240±40	-25.4	Charcoal	AMS	670	880	670	890	[98]	1	2
Punta Guayanes	Yabucoa	Saladoid	Cedrosan	Cuevas	Ceramic	Unit A1-UB	C	5	Zanja	Intcal	South	Beta-196699	1200±40	-26.4	Charcoal	AMS	690	970	680	980	[98]	1	2
Punta Guayanes	Yabucoa	Saladoid	Cedrosan	Cuevas	Ceramic	Unit A1-UB	C	Fondo	Zanja	Intcal	South	Beta-196701	1130±40	-26.1	Charcoal	AMS	770	1010	770	1020	[98]	1	2
Punta Guayanes	Yabucoa	Saladoid/Ostionoid	Cedrosan/Elenan	Cuevas/Santa Elena	Ceramic	Unit A3-UA	C	53cm BS		Intcal	South	Beta-196703	750±40	-24.6	Charcoal	AMS	1220	1380			[98]	1	2
Punta Guayanes	Yabucoa	Saladoid	Cedrosan	Cuevas	Ceramic	Unit A5-U3	B	1		Intcal	South	Beta-196705	240±40	-27.1	Charcoal	Extended counting	1520	Modern			[98]	2	4	Too recent
Punta Guayanes	Yabucoa	Saladoid	Cedrosan	Cuevas	Ceramic	Unit A2-UA	E4	31cm BS		Intcal	South	Beta-196702	140±70	-26.1	Charcoal	Extended counting	1660	Modern			[98]	2	2
Punta Mameyes (DO-42)	Dorado	Ostionoid	Elenan	Monserrate/Santa Elena	Ceramic	Amdoa B			Burial 2	Mixed	North	Beta-324226	1150±30	-17.7	Human bone	AMS	780	1130			[99]	1	2
Punta Mameyes (DO-42)	Dorado	Ostionoid	Elenan	Monserrate/Santa Elena	Ceramic				Burial 28	Mixed	North	Beta-328690	1010±30		Human bone	AMS	1000	1230			[99]	1	2
Punta Mameyes (DO-42)	Dorado	Ostionoid	Elenan	Monserrate/Santa Elena	Ceramic	Amdoa B			Burial 9	Mixed	North	Beta-324227	1000±30	-17.2	Human bone	AMS	1020	1250			[99]	1	2
Punta Ostiones	Cabo Rojo	Ostionoid	Ostionan	Pure Ostiones	Ceramic	Deposito 1, Unit A-4		100cm BS		Intcal	South	I-6595	1545±90		Charcoal	Standard	260	660	460	670	[42]	1	2
Punta Ostiones	Cabo Rojo	Ostionoid	Ostionan	Pure Ostiones	Ceramic	Sec. A		100-125cm BS		Intcal	South	Y-1242	1130±80		Charcoal	Standard	680	1040	670	1040	Date collected by Irving Rouse and Ricardo Alegría in 1963, cited in [16]	1	2
Punta Ostiones	Cabo Rojo	Ostionoid	Ostionan	Pure Ostiones	Ceramic	Sec. A		25-50cm BS		Intcal	South	Y-1241	900±80		Charcoal	Standard	1000	1270	990	1280	Date collected by Irving Rouse and Ricardo Alegría in 1963, cited in [16]	1	2
Punta Ostiones	Cabo Rojo									Intcal	South	OxA-21433	46±26	-23.9	Vegetable fibre	AMS	1700	1920			[15]	2	4	Missing contextual information
Punta Santiago	Humacao	Ostionoid	Elenan	Monserrate/Santa Elena	Ceramic	21		40 cmbs		Marine	South	GX-32269	1110±60		Marine Shell (Strombus sp.)	Standard	1140	1460			[100]	1	2
Quebradillas	Quebradillas									Intcal	North	OxA-21431	605±28	-26	Wood (Guaiacum sp., terminus)	AMS	1300	1410			[15]	2	4	Missing contextual information
Rio Cocal 1 (SS-2)	Sabana Seca	Ostionoid	Chican	Esperanza/Capa	Ceramic	TU9	Strat II	Level 5:50-60 cmbd	Feature 9-01	Intcal	North	Beta-97785	880±130		Charcoal	Extended counting	890	1390			[101]	1	2
Rio Cocal 1 (SS-2)	Sabana Seca	Ostionoid	Chican	Esperanza/Capa	Ceramic	TU 45				Marine	North	Beta-136009	1110±60		Marine Shell	Standard	990	1420			[101]	1	2
Rio Cocal 1 (SS-2)	Sabana Seca	Ostionoid	Chican	Esperanza/Capa	Ceramic	Trench 3	Feature Strtaum II	Level 2:40-72 cmbd	Feature TR3-55	Marine	North	Beta-136011	1090±60		Marine Shell	Standard	1010	1430			[101]	1	2
Rio Cocal 1 (SS-2)	Sabana Seca	Ostionoid	Chican	Esperanza/Capa	Ceramic	Trench 2	Feature Startum I	Level 1 10-84 cmbd	Feature TR2-80	Marine	North	Beta-136010	1010±70		Marine Shell	Standard	1050	1490			[101]	1	2
Rio Cocal 1 (SS-2)	Sabana Seca	Ostionoid	Chican	Esperanza/Capa	Ceramic	TU 4	Feature Stratum I	Level 1:54-64 cmbd	Feature 4-01	Marine	North	Beta-97781	1000±60	-2.1	Marine Shell	Standard	1070	1490			[101]	1	2
Rio Cocal 1 (SS-2)	Sabana Seca	Ostionoid	Chican	Esperanza/Capa	Ceramic	TU8	Feature Stratum I	Level 6:54-63 cmbd	Feature8-01	Marine	North	Beta-97782	950±60	-2.2	Marine Shell	Standard	1120	1550			[101]	1	2
Rio Cocal 1 (SS-2)	Sabana Seca	Ostionoid	Chican	Esperanza/Capa	Ceramic	TU 51S	II	4:50-60 cmbd	Feature 51-01	Marine	North	Beta-136008	910±60		Marine Shell	Standard	1170	1600			[101]	1	2
Rio Cocal 1 (SS-2)	Sabana Seca	Ostionoid	Chican	Esperanza/Capa	Ceramic	TU 91	Feature Stratum I	Level 1 10-98 cmbd	Feature TR2-55	Intcal	North	Beta-136007	650±40	-25	Charcoal	AMS	1280	1400			[101]	1	2
Rio Cocal 1 (SS-2)	Sabana Seca	Ostionoid	Chican	Esperanza/Capa	Ceramic	TU 51 S	II	4:50-60 cmbd	Feature 51-01	Intcal	North	Beta-97784	540±60		Charcoal	Standard	1300	1450			[101]	1	2
Rio Cocal 1 (SS-2)	Sabana Seca	Ostionoid	Chican	Esperanza/Capa	Ceramic	TU 51N	II	Level 3: 46-56 cmbd	NA	Intcal	North	Beta-136006	520±50	-23.6	Organic material	AMS	1310	1460			[101]	1	2
Rio Tanama (AR-38)	Arecibo	Ostionoid	Chican	Capa/Boca Chica	Ceramic			55-100 cm BS	F. 131; post	Intcal	North	Beta-223568	490±60	‐24.6	Charcoal	Standard	1310	1620			[102]	1	2
Rio Tanama (AR-38)	Arecibo	Ostionoid	Ostionan/Chican	Modified Ostiones/Capa	Ceramic			55 cm BS	Burial 4; F. 95	Mixed	North	Beta-220582	1010±40	‐19.4	Human bone	AMS	1000	1250			[102]	1	2
Rio Tanama (AR-38)	Arecibo	Ostionoid	Ostionan/Chican	Modified Ostiones/Capa	Ceramic			55 cm BS	Burial 1; F. 27	Mixed	North	Beta-220581	790±40	‐19.6	Human bone	AMS	1220	1410			[102]	1	2
Rio Tanama (AR-39)	Arecibo	Saladoid/Ostionoid	Cedrosan/Ostionan	Cuevas/Pure Ostiones	Ceramic	Unit 12		4 (30-35)	Burial 3	Mixed	North	Beta-222869	1630±40	‐19.1	Human bone	AMS	410	640			[102]	1	2
Rio Tanama (AR-39)	Arecibo	Saladoid/Ostionoid	Cedrosan/Ostionan	Cuevas/Pure Ostiones	Ceramic	Unit 18		1 (0-10)	200	Intcal	North	Beta-223566	1460±60	‐25.5	Charcoal	Standard	440	670			[102]	1	2
Rio Tanama (AR-39)	Arecibo	Saladoid/Ostionoid	Cedrosan/Ostionan	Cuevas/Pure Ostiones	Ceramic	Unit 4		4 (30-35)	3	Intcal	North	Beta-223977	1430±70	‐27.0	Charcoal	Standard	440	770			[102]	1	2
Rio Tanama (AR-39)	Arecibo	Saladoid/Ostionoid	Cedrosan/Ostionan	Cuevas/Pure Ostiones	Ceramic	Unit 16		1 (7-17)	3	Intcal	North	Beta-223565	1370±40	‐25.1	Charcoal	Standard	600	770			[102]	1	2
Rio Tanama (AR-39)	Arecibo	Saladoid/Ostionoid	Cedrosan/Ostionan	Cuevas/Pure Ostiones	Ceramic	Unit 17		3 (29-39)	3	Intcal	North	Beta-221018	1340±40	‐21.1	Animal bone (Neshotrochis debooyi)	AMS	610	780			[102]	1	1
Rio Tanama (AR-39)	Arecibo	Saladoid/Ostionoid	Cedrosan/Ostionan	Cuevas/Pure Ostiones	Ceramic	Unit 18		3 (20-30)	200	Intcal	North	Beta-225064	1220±40	‐25.1	Charcoal	AMS	680	940			[102]	1	2
RR-17	Ceiba	Ostionoid	Elenan		Ceramic	Araa B	2	2 (20 cm BS)		Intcal	North	Beta-194512	1040±60	-25.1	Charcoal	Standard	880	1160			[103]	2	2
Salto Arriba	Utuado	Ostonoid	Ostionan	Modified Ostiones	Ceramic	14	C-2		1	Intcal	North	UGM-17552	1180±20	-26.4	Charcoal	AMS	770	940	780	980	[35]	1	2
Salto Arriba	Utuado	Saladoid/Ostionoid	Cedrosan/Ostionan	Cuevas/Pure Ostiones	Ceramic	12-NORTE	D-3			Intcal	North	UGM-17560	1290±20	-25.9	Charcoal	AMS	670	770			[35]	1	2
Salto Arriba	Utuado	Saladoid/Ostionoid	Cedrosan/Ostionan	Cuevas/Pure Ostiones	Ceramic	3-SUR			9	Intcal	North	UGM-17551	1270±20	-26.9	Charcoal	AMS	670	800			[35]	1	2
Salto Arriba	Utuado	Saladoid/Ostionoid	Cedrosan/Ostionan	Cuevas/Pure Ostiones	Ceramic	9	F-1		2	Intcal	North	UGM-17546	1250±20	-27.3	Charcoal	AMS	680	870			[35]	1	2
Salto Arriba	Utuado	Saladoid/Ostionoid	Cedrosan/Ostionan	Cuevas/Pure Ostiones	Ceramic	5	XIII-1		2	Intcal	North	UGM-17548	1250±20	-25.4	Charcoal	AMS	680	870			[35]	1	2
Salto Arriba	Utuado	Saladoid/Ostionoid	Cedrosan/Ostionan	Cuevas/Pure Ostiones	Ceramic	8-ESTE	D-3			Intcal	North	UGM-17558	1130±20	-25.3	Charcoal	AMS	880	990			[35]	1	2
Salto Arriba	Utuado	Saladoid/Ostionoid	Cedrosan/Ostionan	Cuevas/Pure Ostiones	Ceramic	2	V-3			Intcal	North	UGM-17555	1110±20	-23.8	Charcoal	AMS	890	990			[35]	1	2
Salto Arriba	Utuado	Saladoid/Ostionoid	Cedrosan/Ostionan	Cuevas/Pure Ostiones	Ceramic	2	V-2			Intcal	North	UGM-17556	1060±20	-25.9	Charcoal	AMS	900	1030			[35]	1	2
Salto Arriba	Utuado	Saladoid/Ostionoid	Cedrosan/Ostionan	Cuevas/Pure Ostiones	Ceramic	16	F-4			Intcal	North	UGM-17549	1000±20	-25.2	Charcoal	AMS	990	1150			[35]	1	2
Salto Arriba	Utuado	Saladoid/Ostionoid	Cedrosan/Ostionan	Cuevas/Pure Ostiones	Ceramic	16	F-4		4	Intcal	North	UGM-17550	1000±20	-25.2	Charcoal	AMS	990	1150			[35]	1	2
Salto Arriba	Utuado	Saladoid/Ostionoid	Cedrosan/Ostionan	Cuevas/Pure Ostiones	Ceramic	2	IV-1			Intcal	North	UGM-17557	910±20	-27.2	Charcoal	AMS	1040	1210			[35]	1	2
Salto Arriba	Utuado	Saladoid/Ostionoid	Cedrosan/Ostionan	Cuevas/Pure Ostiones	Ceramic	8-ESTE	D-1			Intcal	North	UGM-17559	560±20	-26.9	Charcoal	AMS	1320	1420			[35]	1	2
Salto Arriba	Utuado	Saladoid/Ostionoid	Cedrosan/Ostionan/Elenan	Cuevas/Pure Ostiones/Monserrate	Ceramic	A	B-1			Intcal	North	UGM-5111	1320±30	-23.8	Charcoal	AMS	650	780			[35]	1	2
Salto Arriba	Utuado	Saladoid/Ostionoid	Cedrosan/Ostionan/Elenan	Cuevas/Pure Ostiones/Monserrate	Ceramic	A	B-3			Intcal	North	UGM-5110	1190±30	-25.5	Charcoal	AMS	710	950			[35]	1	2
Salto Arriba	Utuado	Ostonoid	Ostionan/Chican	Modified Ostiones/Capa	Ceramic	13	C-1		4	Intcal	North	UGM-17554	890±20	-26.6	Charcoal	AMS	1050	1220			[35]	1	2
Salto Arriba	Utuado	Ostonoid	Ostionan/Chican	Modified Ostiones/Capa	Ceramic	13	C-1		3	Intcal	North	UGM-17553	590±20	-25.5	Charcoal	AMS	1310	1410			[35]	1	2
Salto Arriba	Utuado	Saladoid/Ostionoid	Cedrosan/Ostionan	Cuevas/Pure Ostiones	Ceramic	5	XI-1		1	Intcal	North	UGM-17547	100±20	-26.7	Charcoal	AMS	1690	1920			[35]	2	4	Too recent
Santa Elena	Toa Baja	Ostionoid	Elenan	Santa Elena	Ceramic	Sec. A		125-150 cm BS		Intcal	North	Y-1239	1060±80		Charcoal	Standard	770	1160	950	1200	Date collected by Irving Rouse and Ricardo Alegría in 1963, cited in [16]	1	2
Santa Elena	Toa Baja	Ostionoid	Chican	Capa	Ceramic	Sec. A		15-25 cm BS		Intcal	North	Y-1238	740±80		Charcoal	Standard	1050	1400	1230	1400	Date collected by Irving Rouse and Ricardo Alegría in 1963, cited in [16]	1	2
Santa Elena	Toa Baja	Ostionoid	Elenan	Santa Elena	Ceramic	A-2		118 cm BS		Mixed	North	PSUAMS-7457	785±20		Human bone	AMS	1230	1400	1260	1350	[11]	1	2
Sardinera	Mona	Ostionoid	Chican	Capa	Ceramic	Unit S-2		40-60cm BS		Intcal	North	I-13672	630±80		Charcoal	Standard	1230	1440	1270	1430	[25]	1	2
Sardinera	Mona	Ostionoid	Chican	Capa	Ceramic	Unit S-2		20-40cm BS		Intcal	North	I-13673	610±80		Charcoal	Standard	1270	1440	1270	1440	[25]	1	2
Tecla 1	Guayanilla	Saladoid	Cedrosan	Hacienda Grande	Ceramic	Unit II-72				Intcal	South	I-13855	2020±80		Charcoal	Standard	-340	210	60	250	[104]	1	2
Tecla 1	Guayanilla	Saladoid	Cedrosan	Hacienda Grande	Ceramic	Unit II-68				Intcal	South	I-13921	2020±80		Charcoal	Standard	-340	210	60	250	[104]	1	2
Tecla 1	Guayanilla	Saladoid	Cedrosan	Hacienda Grande	Ceramic	Unit II-68				Intcal	South	I-13820	1950±80		Charcoal	Standard	-150	250	70	330	[104]	1	2
Tecla 1	Guayanilla	Saladoid	Cedrosan	Hacienda Grande	Ceramic	Unit JJ-69				Intcal	South	I-13930	1950±80		Charcoal	Standard	-150	250	70	330	[104]	1	2
Tecla 1	Guayanilla	Saladoid	Cedrosan	Hacienda Grande	Ceramic	Unit II-69				Intcal	South	I-13929	1920±80		Charcoal	Standard	-100	330	80	340	[104]	1	2
Tecla 1	Guayanilla	Saladoid	Cedrosan	Hacienda Grande	Ceramic	Unit II-70				Intcal	South	I-13866	1900±80		Charcoal	Standard	-50	340	80	350	[104]	1	2
Tecla 1	Guayanilla	Saladoid	Cedrosan	Hacienda Grande	Ceramic	Unit II-69				Intcal	South	I-13922	1780±85		Charcoal	Standard	30	530	110	530	[104]	1	2
Tecla 1	Guayanilla	Saladoid	Cedrosan	Hacienda Grande	Ceramic	Section M-12		60-70cm BS		Intcal	South	I-10914	1780±80		Charcoal	Standard	60	430	120	430	[104]	1	2
Tecla 1	Guayanilla	Saladoid	Cedrosan	Hacienda Grande	Ceramic	Unit L-12				Intcal	South	I-9680	1775±80		Charcoal	Standard	70	530	120	440	[104]	1	2
Tecla 1	Guayanilla	Saladoid	Cedrosan	Hacienda Grande	Ceramic	Section P-9		110-120cm BS		Intcal	South	I-10916	1720±80		Charcoal	Standard	130	540	170	550	[104]	1	2
Tecla 1	Guayanilla	Saladoid	Cedrosan	Hacienda Grande	Ceramic	Unit MM-65				Intcal	South	I-14428	1600±150		Charcoal	Standard	90	770	200	640	[104]	1	2
Tecla 1	Guayanilla	Saladoid	Cedrosan	Hacienda Grande	Ceramic	Unit MM-66				Intcal	South	I-14361	1650±80		Charcoal	Standard	240	580	240	570	[104]	1	2
Tecla 1	Guayanilla	Saladoid	Cedrosan	Hacienda Grande	Ceramic	Unit NN-65				Intcal	South	I-14431	1650±80		Charcoal	Standard	240	580	240	570	[104]	1	2
Tecla 1	Guayanilla	Saladoid	Cedrosan	Hacienda Grande	Ceramic	Unit QQ-76				Intcal	South	I-14427	1610±80		Charcoal	Standard	250	630	250	610	[104]	1	2
Tecla 1	Guayanilla	Saladoid	Cedrosan	Hacienda Grande	Ceramic	Unit NN-65				Intcal	South	I-14430	1610±80		Charcoal	Standard	250	630	250	610	[104]	1	2
Tecla 1	Guayanilla	Saladoid	Cedrosan	Hacienda Grande	Ceramic	Unit OO-65				Intcal	South	I-14383	1600±80		Charcoal	Standard	260	640	250	610	[104]	1	2
Tecla 1	Guayanilla	Saladoid	Cedrosan	Hacienda Grande	Ceramic	Unit NN-64				Intcal	South	I-14362	1560±80		Charcoal	Standard	270	650	260	640	[104]	1	2
Tecla 1	Guayanilla	Saladoid	Cedrosan	Hacienda Grande	Ceramic	Unit MM-64				Intcal	South	I-14429	1550±80		Charcoal	Standard	360	650	350	640	[104]	1	2
Tecla 1	Guayanilla	Saladoid	Cedrosan	Hacienda Grande	Ceramic	Unit NN-66				Intcal	South	I-14382	1530±80		Charcoal	Standard	380	660	380	650	[104]	1	2
Tecla 1	Guayanilla	Saladoid	Cedrosan	Hacienda Grande	Ceramic	Unit A-2				Intcal	South	I-9108	1480±95		Charcoal	Standard	380	770	390	660	[104]	1	2
Tecla 1	Guayanilla	Saladoid	Cedrosan	Hacienda Grande	Ceramic	Unit L-9				Intcal	South	I-9677	1515±80		Charcoal	Standard	400	660	400	650	[104]	1	2
Tecla 1	Guayanilla	Saladoid	Cedrosan	Hacienda Grande	Ceramic	Unit MM-63				Intcal	South	I-14360	1460±80		Charcoal	Standard	420	770	420	650	[104]	1	2
Tecla 1	Guayanilla	Ostionoid	Ostionan	Pure Ostiones	Ceramic	Unit II-70				Intcal	South	I-13923	1490±85		Charcoal	Standard	400	760	460	770	[104]	1	2
Tecla 1	Guayanilla	Ostionoid	Ostionan	Pure Ostiones	Ceramic	Unit JJ-68				Intcal	South	I-13924	1480±80		Charcoal	Standard	410	680	470	770	[104]	1	2
Tecla 1	Guayanilla	Ostionoid	Ostionan	Pure Ostiones	Ceramic	Unit VV-97				Intcal	South	I-13854	1400±150		Charcoal	Standard	270	980	480	980	[104]	1	2
Tecla 1	Guayanilla	Ostionoid	Ostionan	Pure Ostiones	Ceramic	Unit S-2				Intcal	South	I-9873	1460±80		Charcoal	Standard	420	770	480	780	[104]	1	2
Tecla 1	Guayanilla	Ostionoid	Ostionan	Pure Ostiones	Ceramic	Unit T-1				Intcal	South	I-10915	1390±85		Charcoal	Standard	440	880	530	880	[104]	1	2
Tecla 1	Guayanilla	Ostionoid	Ostionan	Pure Ostiones	Ceramic	Unit VV-97				Intcal	South	I-13853	1370±80		Charcoal	Standard	540	880	550	880	[104]	1	2
Tecla 1	Guayanilla	Ostionoid	Ostionan	Pure Ostiones	Ceramic	Unit JJ-70				Intcal	South	I-13931	1360±80		Charcoal	Standard	550	880	560	880	[104]	1	2
Tecla 1	Guayanilla	Ostionoid	Ostionan	Pure Ostiones	Ceramic	Unit O-12				Intcal	South	I-10913	1315±85		Charcoal	Standard	580	940	570	940	[104]	1	2
Tecla 1	Guayanilla	Ostionoid	Ostionan	Pure Ostiones	Ceramic	Unit N-12				Intcal	South	I-10912	1295±85		Charcoal	Standard	600	950	600	960	[104]	1	2
Tecla 1	Guayanilla	Ostionoid	Ostionan	Pure Ostiones	Ceramic	Unit B-2				Intcal	South	I-9107	1285±95		Charcoal	Standard	600	980	600	980	[104]	1	2
Tecla 1	Guayanilla	Ostionoid	Ostionan	Pure Ostiones	Ceramic	Unit A-3				Intcal	South	I-9769	1220±80		Charcoal	Standard	660	980	660	980	[104]	1	2
Tecla 1	Guayanilla	Ostionoid	Ostionan	Pure Ostiones	Ceramic	Unit K-11				Intcal	South	I-9768	1055±80		Charcoal	Standard	770	1170	770	1170	[104]	1	2
Tecla 1	Guayanilla	Saladoid	Cedrosan	Hacienda Grande	Ceramic	Unit II-72				Intcal	South	I-13856	2380±80		Charcoal	Standard	-770	-230			[104]	1	2
Tecla 1	Guayanilla	Saladoid	Cedrosan	Hacienda Grande	Ceramic	Unit II-69				Intcal	South	I-13867	2050±80		Charcoal	Standard	-350	200			[104]	1	2
Tecla II	Guayanilla	Saladoid	Cedrosan	Hacienda Grande	Ceramic	Unit Y-56				Intcal	South	I-13868	1850±60		Charcoal	Standard	30	350	100	350	[104]	1	2
Tecla II	Guayanilla	Saladoid	Cedrosan	Hacienda Grande	Ceramic	Section B-3		50-60cm BS		Intcal	South	I-10921	1705±85		Charcoal	Standard	130	550	170	560	[104]	1	2
Tecla II	Guayanilla	Saladoid	Cedrosan	Hacienda Grande	Ceramic	Unit Y-56				Intcal	South	I-13932	1500±80		Charcoal	Standard	410	670	410	650	[104]	1	2
Tecla II	Guayanilla	Ostionoid	Ostionan	Pure Ostiones	Ceramic	Unit Y-60				Intcal	South	I-13933	1350±110		Charcoal	Standard	440	970	540	960	[104]	1	2
Tecla II	Guayanilla	Saladoid	Cedrosan	Hacienda Grande	Ceramic	Unit B-2				Intcal	South	I-10920	1410±85		Charcoal	Standard	430	820			[104]	2	2
Tesoro Dorado	Dorado	Ostionoid	Chican	Esperanza	Ceramic	Unidad 1		5	Elemento 1	Intcal	North	Beta-230683	570±40	-25.8	Charcoal	AMS	1300	1430	1300	1430	[105]	1	2
Tesoro Dorado	Dorado	Ostionoid	Chican	Esperanza	Ceramic	Unidad 3			Elemento 3	Intcal	North	Beta-230684	520±40	-25.2	Charcoal	AMS	1320	1450	1320	1460	[105]	1	2
Tesoro Dorado	Dorado	Ostionoid	Chican	Esperanza	Ceramic	Unidad 6			Elemento 1	Intcal	North	Beta-230682	190±40	-27.2	Charcoal	AMS	1640	Modern			[105]	2	4	Discarded by the author
Tibes	Ponce	Ostionoid	Elenan	Monserrate	Ceramic	Unit 1		Level 6		Intcal	South	Beta-109680	1270±40	-23.8	Charcoal		660	880	680	890	[106]	1	2
Tibes	Ponce	Ostionoid	Elenan	Santa Elena	Ceramic	Unit N94.05E98.05		3		Intcal	South	Beta-136326	1080±60	-25.9	Charcoal (Montezuma sp.)	AMS	770	1150	940	1160	[106]	1	1
Tibes	Ponce	Ostionoid	Elenan	Santa Elena	Ceramic	Unit N93.95E98.05		4		Intcal	South	Beta-136325	1040±50	-25.9	Charcoal (Maytenus-type)	AMS	890	1150	960	1160	[106]	1	1
Tibes	Ponce	Ostionoid	Elenan	Santa Elena	Ceramic	Unit N94.05E98.05		4		Intcal	South	Beta-136327	1010±40	-25	Charcoal (Montezuma sp.)	AMS	900	1160	980	1160	[106]	1	1
Tibes	Ponce	Ostionoid	Elenan	Santa Elena	Ceramic	Unit N184 E55		Level 6	Feat 03-2	Intcal	South	Beta-198877	990±40	-23.9	Wood	AMS	990	1160	990	1160	[106]	1	2
Tibes	Ponce	Ostionoid	Elenan	Santa Elena	Ceramic	N93.95E98.05		3		Intcal	South	Beta-136324	950±40	-25.9	Charcoal (Fabaceae, cf. Inga sp.)	AMS	1020	1210	1020	1210	[106]	1	1
Tibes	Ponce	Ostionoid	Elenan	Santa Elena	Ceramic	Unit 1		Level 3		Intcal	South	Beta-110631	900±60	-25	Charcoal		1030	1260	1020	1260	[106]	1	2
Tibes	Ponce	Ostionoid	Elenan	Santa Elena	Ceramic	Op. 19E		3	5	Intcal	South	Beta-136328	930±40	-25.9	Charcoal (Bourreria sp.)	AMS	1030	1210	1020	1210	[106]	1	1
Tibes	Ponce	Ostionoid	Elenan	Santa Elena	Ceramic	Unit 3		5		Intcal	South	Beta-109679	890±40	-28.6	Charcoal		1040	1230	1030	1230	[106]	1	2
Tibes	Ponce	Ostionoid	Elenan	Santa Elena	Ceramic	Unit 8			Postmold	Intcal	South	Beta-103329	880±50	-27.6	Charcoal	Standard	1040	1260	1030	1260	[106]	1	2
Tibes	Ponce	Ostionoid	Elenan	Santa Elena	Ceramic	Area I				Intcal	South	I-13713	1210±80		Charcoal	Standard	670	990			[107]	2	4	Missing contextual information
Tibes	Ponce	Ostionoid	Elenan	Santa Elena	Ceramic	Area I				Intcal	South	I-13714	660±90		Charcoal	Standard	1220	1440			[107]	2	4	Missing contextual information
Tibes	Ponce	Ostionoid	Elenan/Ostionan	Santa Elena/Modified Ostiones	Ceramic	N215 E70		4		Intcal	South	Beta-198876	750±40	-25	Charcoal	AMS	1220	1380			[106]	2	2
Tibes	Ponce	Saladoid/Ostionoid	Cedrosan/Ostionan/Elenan		Ceramic	E-97	Plaza Central			Mixed	South	AA-83953	1550±97	-18.6	Human bone	AMS	380	870			[67]	2	2
Tibes	Ponce	Saladoid/Ostionoid	Cedrosan/Ostionan/Elenan		Ceramic	P1-E3C				Mixed	South	AA-78495	1505±44	-18.6	Human bone	AMS	540	820			[67]	2	2
Tibes	Ponce	Saladoid/Ostionoid	Cedrosan/Ostionan/Elenan		Ceramic	E-24	Plaza Central			Mixed	South	AA-74651	1487±58	-17.7	Human bone	AMS	540	870			[67]	2	2
Tibes	Ponce	Saladoid/Ostionoid	Cedrosan/Ostionan/Elenan		Ceramic	E-3(1)	Batey de la Herradura			Mixed	South	AA-74638	1493±45	-18.3	Human bone	AMS	540	820			[67]	2	2
Tibes	Ponce	Saladoid/Ostionoid	Cedrosan/Ostionan/Elenan		Ceramic	CE-9	Batey de Cemi			Mixed	South	AA-82397	1469±47	-17.4	Human bone	AMS	560	860			[67]	2	2
Tibes	Ponce	Saladoid/Ostionoid	Cedrosan/Ostionan/Elenan		Ceramic	E-20	Plaza Central			Mixed	South	AA-72872	1443±59	-17.6	Human bone	AMS	570	890			[67]	2	2
Tibes	Ponce	Saladoid/Ostionoid	Cedrosan/Ostionan/Elenan		Ceramic	P1-A-E-3B				Mixed	South	AA-79371	1456±45	-19.2	Human bone	AMS	580	870			[67]	2	2
Tibes	Ponce	Saladoid/Ostionoid	Cedrosan/Ostionan/Elenan		Ceramic	E-80	Plaza Central			Mixed	South	AA-83951	1413±64	-19	Human bone	AMS	590	950			[67]	2	2
Tibes	Ponce	Saladoid/Ostionoid	Cedrosan/Ostionan/Elenan		Ceramic	E-86	Plaza Central			Mixed	South	AA-83952	1407±65	-17.5	Human bone	AMS	600	950			[67]	2	2
Tibes	Ponce	Saladoid/Ostionoid	Cedrosan/Ostionan/Elenan		Ceramic	E-14-B	Plaza Central			Mixed	South	AA-74647	1441±44	-17.6	Human bone	AMS	600	880			[67]	2	2
Tibes	Ponce	Saladoid/Ostionoid	Cedrosan/Ostionan/Elenan		Ceramic	E-3(3)	Batey de la Herradura			Mixed	South	AA-74637	1434±45	-17.2	Human bone	AMS	600	880			[67]	2	2
Tibes	Ponce	Saladoid/Ostionoid	Cedrosan/Ostionan/Elenan		Ceramic	ES-7	Plaza Estrella			Mixed	South	AA-78492	1434±44	-17.3	Human bone	AMS	600	880			[67]	2	2
Tibes	Ponce	Saladoid/Ostionoid	Cedrosan/Ostionan/Elenan		Ceramic	CE-5	Batey de Cemi			Mixed	South	AA-72896	1428±42	-17.9	Human bone	AMS	610	880			[67]	2	2
Tibes	Ponce	Saladoid/Ostionoid	Cedrosan/Ostionan/Elenan		Ceramic	IA				Mixed	South	AA-78493	1424±44	-18	Human bone	AMS	610	880			[67]	2	2
Tibes	Ponce	Saladoid/Ostionoid	Cedrosan/Ostionan/Elenan		Ceramic	CE-10	Batey de Cemi			Mixed	South	AA-79362	1422±46	-18.5	Human bone	AMS	610	880			[67]	2	2
Tibes	Ponce	Saladoid/Ostionoid	Cedrosan/Ostionan/Elenan		Ceramic	CE-7	Batey de Cemi			Mixed	South	AA-79363	1397±50	-19.1	Human bone	AMS	610	940			[67]	2	2
Tibes	Ponce	Saladoid/Ostionoid	Cedrosan/Ostionan/Elenan		Ceramic	CE-6	Batey de Cemi			Mixed	South	AA-79364	1411±45	-17.9	Human bone	AMS	610	890			[67]	2	2
Tibes	Ponce	Saladoid/Ostionoid	Cedrosan/Ostionan/Elenan		Ceramic	E-40	Plaza Central			Mixed	South	AA-74656	1403±44	-17.9	Human bone	AMS	610	900			[67]	2	2
Tibes	Ponce	Saladoid/Ostionoid	Cedrosan/Ostionan/Elenan		Ceramic	ES-3	Plaza Estrella			Mixed	South	AA-72895	1392±42	-17.7	Human bone	AMS	610	940			[67]	2	2
Tibes	Ponce	Saladoid/Ostionoid	Cedrosan/Ostionan/Elenan		Ceramic	E-57	Plaza Central			Mixed	South	AA-83942	1381±43	-16.8	Human bone	AMS	640	950			[67]	2	2
Tibes	Ponce	Saladoid/Ostionoid	Cedrosan/Ostionan/Elenan		Ceramic	Pozo 12	Batey Santa Elena			Mixed	South	AA-79374	1369±45	-18.5	Human bone	AMS	650	950			[67]	2	2
Tibes	Ponce	Saladoid/Ostionoid	Cedrosan/Ostionan/Elenan		Ceramic	EH-1	Batey Herradura			Mixed	South	AA-79367	1367±45	-18	Human bone	AMS	650	950			[67]	2	2
Tibes	Ponce	Saladoid/Ostionoid	Cedrosan/Ostionan/Elenan		Ceramic	E-48	Plaza Central			Mixed	South	AA-72894	1366±44	-17.4	Human bone	AMS	650	950			[67]	2	2
Tibes	Ponce	Saladoid/Ostionoid	Cedrosan/Ostionan/Elenan		Ceramic	ES-8	Plaza Estrella			Mixed	South	AA-79366	1364±45	-17.9	Human bone	AMS	650	950			[67]	2	2
Tibes	Ponce	Saladoid/Ostionoid	Cedrosan/Ostionan/Elenan		Ceramic	E-3	Batey de la Herradura			Mixed	South	AA-74636	1365±45	-17.9	Human bone	AMS	650	950			[67]	2	2
Tibes	Ponce	Saladoid/Ostionoid	Cedrosan/Ostionan/Elenan		Ceramic	CE-5	Batey de Cemi			Mixed	South	AA-79369	1359±50	-18.4	Human bone	AMS	650	960			[67]	2	2
Tibes	Ponce	Saladoid/Ostionoid	Cedrosan/Ostionan/Elenan		Ceramic	CE-4	Batey de Cemi			Mixed	South	AA-79365	1358±48	-18	Human bone	AMS	650	960			[67]	2	2
Tibes	Ponce	Saladoid/Ostionoid	Cedrosan/Ostionan/Elenan		Ceramic	E-72	Plaza Central			Mixed	South	AA-74663	1355±54	-18	Human bone	AMS	650	960			[67]	2	2
Tibes	Ponce	Saladoid/Ostionoid	Cedrosan/Ostionan/Elenan		Ceramic	IB				Mixed	South	AA-79370	1344±62	-18.3	Human bone	AMS	660	980			[67]	2	2
Tibes	Ponce	Saladoid/Ostionoid	Cedrosan/Ostionan/Elenan		Ceramic	E-85	Plaza Central			Mixed	South	AA-82391	1355±46	-18.1	Human bone	AMS	660	960			[67]	2	2
Tibes	Ponce	Saladoid/Ostionoid	Cedrosan/Ostionan/Elenan		Ceramic	E-47	Plaza Central			Mixed	South	AA-83940	1353±43	-18.3	Human bone	AMS	660	960			[67]	2	2
Tibes	Ponce	Saladoid/Ostionoid	Cedrosan/Ostionan/Elenan		Ceramic	E-13	Plaza Central			Mixed	South	AA-72871	1352±43	-17.1	Human bone	AMS	660	960			[67]	2	2
Tibes	Ponce	Saladoid/Ostionoid	Cedrosan/Ostionan/Elenan		Ceramic	E-60	Plaza Central			Mixed	South	AA-72897	1351±44	-17.5	Human bone	AMS	660	960			[67]	2	2
Tibes	Ponce	Saladoid/Ostionoid	Cedrosan/Ostionan/Elenan		Ceramic	E-8B	Plaza Central			Mixed	South	AA-74643	1347±45	-18	Human bone	AMS	660	960			[67]	2	2
Tibes	Ponce	Saladoid/Ostionoid	Cedrosan/Ostionan/Elenan		Ceramic	E-28	Plaza Central			Mixed	South	AA-78496	1338±43	-17.8	Human bone	AMS	660	960			[67]	2	2
Tibes	Ponce	Saladoid/Ostionoid	Cedrosan/Ostionan/Elenan		Ceramic	E-46	Plaza Central			Mixed	South	AA-82383	1321±46	-18.5	Human bone	AMS	670	980			[67]	2	2
Tibes	Ponce	Saladoid/Ostionoid	Cedrosan/Ostionan/Elenan		Ceramic	E-43	Plaza Central			Mixed	South	AA-83938	1326±44	-18.7	Human bone	AMS	670	980			[67]	2	2
Tibes	Ponce	Saladoid/Ostionoid	Cedrosan/Ostionan/Elenan		Ceramic	E-2	Plaza Central			Mixed	South	AA-74639	1319±42	-17.5	Human bone	AMS	670	980			[67]	2	2
Tibes	Ponce	Saladoid/Ostionoid	Cedrosan/Ostionan/Elenan		Ceramic	E-71	Plaza Central			Mixed	South	AA-74662	1322±44	-18.4	Human bone	AMS	670	980			[67]	2	2
Tibes	Ponce	Saladoid/Ostionoid	Cedrosan/Ostionan/Elenan		Ceramic	Burial 07-01				Mixed	South	AA-82416	1302±45	-18.6	Human bone	AMS	680	990			[67]	2	2
Tibes	Ponce	Saladoid/Ostionoid	Cedrosan/Ostionan/Elenan		Ceramic	E-59	Plaza Central			Mixed	South	AA-74657	1305±44	-17.6	Human bone	AMS	680	990			[67]	2	2
Tibes	Ponce	Saladoid/Ostionoid	Cedrosan/Ostionan/Elenan		Ceramic	Unit P1-3-2-E2				Mixed	South	AA-79373	1288±46	-18.2	Human bone	AMS	680	1000			[67]	2	2
Tibes	Ponce	Saladoid/Ostionoid	Cedrosan/Ostionan/Elenan		Ceramic	E-74B	Plaza Central			Mixed	South	AA-74665	1301±43	-183	Human bone	AMS	680	990			[67]	2	2
Tibes	Ponce	Saladoid/Ostionoid	Cedrosan/Ostionan/Elenan		Ceramic	E-1	Plaza Central			Mixed	South	AA-72869	1302±42	-17.5	Human bone	AMS	680	990			[67]	2	2
Tibes	Ponce	Saladoid/Ostionoid	Cedrosan/Ostionan/Elenan		Ceramic	E-74A	Plaza Central			Mixed	South	AA-74664	1285±43	-18.1	Human bone	AMS	680	1010			[67]	2	2
Tibes	Ponce	Saladoid/Ostionoid	Cedrosan/Ostionan/Elenan		Ceramic	Unit A-3				Mixed	South	AA-79368	1253±52	-18.9	Human bone	AMS	690	1040			[67]	2	2
Tibes	Ponce	Saladoid/Ostionoid	Cedrosan/Ostionan/Elenan		Ceramic	P1-12-6				Mixed	South	AA-78491	1249±43	-17.8	Human bone	AMS	690	1040			[67]	2	2
Tibes	Ponce	Saladoid/Ostionoid	Cedrosan/Ostionan/Elenan		Ceramic	IC				Mixed	South	AA-82399	1156±46	-18.1	Human bone	AMS	780	1170			[67]	2	2
Tibes	Ponce	Saladoid/Ostionoid	Cedrosan/Ostionan/Elenan		Ceramic	IIA				Mixed	South	AA-78494	1138±43	-19.3	Human bone	AMS	780	1210			[67]	2	2
Tibes	Ponce	Saladoid/Ostionoid	Cedrosan/Ostionan/Elenan		Ceramic	Unit P1-3-2-E-3				Mixed	South	AA-79372	1038±47	-19	Human bone	AMS	990	1260			[67]	2	2
Tibes	Ponce	Saladoid/Ostionoid	Cedrosan/Ostionan/Elenan		Ceramic	Pozo L2				Mixed	South	AA-82400	1008±46	-18.6	Human bone	AMS	1020	1280			[67]	2	2
Vega Nelo Vargas (UTU-27)	Utuado	Ostionoid	Chican	Capa	Ceramic	Unit 2 W. Extension	2	46-58.5 cm BS		Intcal	North	GrnN-26412	650±35	-25.83	Charcoal	Standard	1280	1400	1280	1400	[30]	1	2
Vega Nelo Vargas (UTU-27)	Utuado	Ostionoid	Chican	Capa	Ceramic	Test Unit 2	3	50-60 cm BS (Level 11)		Intcal	North	GrnN-30052	640±30	-26.48	Charcoal	Standard	1290	1400	1280	1400	[30]	1	2
Vega Nelo Vargas (UTU-27)	Utuado	Ostionoid	Chican	Capa	Ceramic	Unit 2	3A	50-60 cm BS (Level 7)		Intcal	North	GrnN-30051	625±25	-25.19	Charcoal	Standard	1300	1400	1290	1400	[30]	1	2
Vega Nelo Vargas (UTU-27)	Utuado	Ostionoid	Chican	Capa	Ceramic	Unit 2	2B	27cm BS		Intcal	North	GrnN-26413	590±45	-26.52	Charcoal	Standard	1300	1420	1290	1420	[30]	1	2
Ventana 01 (VI-26 05)	Vieques	Ostionoid	Elenan	Santa Elena	Ceramic	TU 4	III	4:37-47 cmbd	Feature 4-02	Marine	South	Beta-150043	1150±60		Marine shell (Charonia variegata)	Standard	1090	1420	1080	1340	[81]	1	2
Ventana 02 (VI-26 01)	Vieques	Ostionoid	Elenan	Santa Elena	Ceramic	TU 7	II	Level 3:31-44 cmbd		Marine	South	Beta-150044	970±70		Marine shell (Codakia sp.)	Standard	1260	1600			[81]	1	2
Ventana 4 (VI-23)	Vieques	Saladoid	Cedrosan	Hacienda Grande/Cuevas	Ceramic	TU 47	II	5: 55-63 cmbd		Intcal	South	Beta-150048	1200±120		Charcoal	Extended counting	610	1120			[81]	1	2
Ventana 4 (VI-23)	Vieques	Saladoid	Cedrosan/Huecan	Hacienda Grande/Hueca	Ceramic	TU 16	IV	8:80-87 cmbd	Feature 16-01	Intcal	South	Beta-150047	1490±70		Charcoal	Standard	430	660			[81]	1	2
Ventana 4 (VI-23)	Vieques	Saladoid	Cedrosan/Huecan	Hacienda Grande/Hueca	Ceramic	TU 3	III	4:33-44 cmbd	Feature 3-01	Intcal	South	Beta-150046	1400±70		Charcoal	Standard	440	800			[81]	1	2
Verdiales 1 (VI-32)	Vieques	Ortoiroid	Corosan	Coroso	Archaic			100cm ASL		Marine	South	Beta-8846	3460±70		Marine shell	Standard	-1610	-1150	-1620	-1150	[66]	1	2
Verdiales 1 (VI-32)	Vieques	Ortoiroid	Corosan	Coroso	Archaic			100cm ASL		Marine	South	Beta-8847	2160±70		Marine shell	Standard	-20	430	-40	330	[66]	1	2
Villa Taina (CA-32)	Cabo Rojo	Ostionoid	Ostionan/Chican	Modified Ostiones/Capa	Ceramic			27 cm BS		Intcal	South	UM-398	1300±90		Charcoal	Standard	590	970			[108]	1	2
Villa Taina (CA-32)	Cabo Rojo	Ostionoid	Ostionan/Chican	Modified Ostiones/Capa	Ceramic			27cm BS		Intcal	South	UM-399	1090±100		Charcoal	Standard	680	1160			[108]	1	2
Villa Taina (CA-32)	Cabo Rojo	Ostionoid	Ostionan/Chican	Modified Ostiones/Capa	Ceramic			30 cm BS		Marine	South	UM-400	1050±80		Marine shell	Standard	1170	1520			[108]	1	2
Villa Taina (CA-32)	Cabo Rojo	Ostionoid	Ostionan/Chican	Modified Ostiones/Capa	Ceramic					Intcal	South	UM-527	1199±81		Charcoal	Standard	670	990			[109]	2	4	Missing contextual information
Villa Taina (CA-32)	Cabo Rojo	Ostionoid	Ostionan/Chican	Modified Ostiones/Capa	Ceramic					Marine	South	UM-536	1108±79		Marine shell	Standard	1100	1470			[109]	2	4	Missing contextual information
Villa Taina (CA-32)	Cabo Rojo	Ostionoid	Ostionan/Chican	Modified Ostiones/Capa	Ceramic					Marine	South	UM-535	1115±70		Marine shell	Standard	1110	1460			[109]	2	4	Missing contextual information
Villa Taina (CA-32)	Cabo Rojo	Ostionoid	Ostionan/Chican	Modified Ostiones/Capa	Ceramic					Marine	South	UM-528	1046±74		Marine shell	Standard	1180	1510			[109]	2	4	Missing contextual information
Villa Taina (CA-32)	Cabo Rojo	Ostionoid	Ostionan/Chican	Modified Ostiones/Capa	Ceramic					Marine	South	UM-538	842±83		Marine shell	Standard	1330	1710			[109]	2	4	Missing contextual information
Yanuel 9 (VI-20)	Vieques	Ortoiroid	Corosan	Coroso	Archaic	2	G	25-27 cmbd		Marine	South	Beta-8850	2290±60		Marine Shell	Standard	-160	260	-160	240	[66]	1	2
Yanuel 9 (VI-20)	Vieques	Ortoiroid	Corosan	Coroso	Archaic	2	C	5-10 cmbd		Marine	South	Beta-8849	2150±70		Marine shell	Standard	0	440	-30	330	[66]	1	2
