# Supplementary material for: Revision of the cultural chronology of precolonial Puerto Rico: A Bayesian approach
Source: PLoS One. 2023 Feb 22;18(2):e0282052. doi: 10.1371/journal.pone.0282052 (PMC9946257; doi:10.1371/journal.pone.0282052)
Supplement: S2 Table — (XLSX) [file pone.0282052.s002.xlsx]

## Sheet: Coroso
Name	Unmodelled (BC/AD)			Modelled (BC/AD)			Indices_x000D_ Amodel 144_x000D_ Aoverall 115.3
	from	to	%	from	to	%	Acomb	A	L	P	C
Phase
Sequence
Boundary Start Coroso				-4300	-4050	95.45					96.8
Phase Coroso
Curve IntCal20
R_Date Beta-178677	-780	-150	95.45	-780	-150	95.45		99.9			99.2
R_Date Beta-178678	-800	-510	95.45	-800	-510	95.45		99.5			99.6
R_Date Beta-178680	-2880	-2500	95.45	-2880	-2500	95.45		99.8			99.7
R_Date Beta-294434	-2200	-1940	95.45	-2200	-1940	95.45		99.7			99.6
R_Date Beta-294435	-350	-40	95.45	-350	-40	95.45		100			99.7
R_Date Beta-347456	20	220	95.45	20	220	95.45		100.1			99.8
R_Date Beta-41051	-410	-50	95.45	-410	-50	95.45		100			99.3
R_Date Beta-77165	-2870	-2460	95.45	-2870	-2460	95.45		99.9			99.4
R_Date Beta-87611	-100	330	95.45	-100	260	95.45		103.9			99.4
R_Date GX-28805	-2200	-1970	95.45	-2200	-1970	95.45		99.8			99.7
R_Date GX-28806	-2030	-1770	95.45	-2030	-1770	95.45		99.8			99.5
R_Date GX-28807	-2570	-2230	95.45	-2570	-2240	95.45		99.7			99.6
R_Date GX-28808	-2200	-1930	95.45	-2200	-1930	95.45		99.7			99.5
R_Date GX-28809	-1900	-1640	95.45	-1900	-1640	95.45		99.5			99.6
R_Date GX-28814	-2460	-1900	95.45	-2460	-1900	95.45		100.1			99.2
R_Date I-13671	-1880	-1320	95.45	-1880	-1320	95.45		100			99.3
R_Date UGAMS-52607	-4330	-4050	95.45	-4250	-4040	95.45		73			99.7
R_Date UGM-17565	-2350	-2140	95.45	-2350	-2140	95.45		99.8			99.6
R_Date UGM-5106	-2280	-2030	95.45	-2280	-2030	95.45		99.3			99.6
R_Date Y-1234	-200	410	95.45	-350	320	95.45		106.6			99.5
R_Date Y-1235	-160	370	95.45	-160	310	95.45		106.2			99.5
R_Date Beta-69878	-1520	-1050	95.45	-1520	-1050	95.45		100.1			99.2
R_Date Beta-69879	-2850	-1950	95.45	-2850	-1950	95.45		99.9			98.8
R_Date Beta-79866	-1440	-900	95.45	-1440	-900	95.45		100			99.1
R_Date Beta-92890	-1380	-1010	95.45	-1380	-1000	95.45		99.9			99.6
R_Date Beta-92891	-2890	-2580	95.45	-2890	-2580	95.45		99.9			99.6
R_Date Beta-92892	-1260	-890	95.45	-1260	-890	95.45		99.8			99.5
R_Date Beta-92893	-980	-570	95.45	-980	-570	95.45		100.2			99
R_Date I-7424	-740	-50	95.45	-740	-50	95.45		100.1			99.2
Curve Marine20
Delta_R LocalMarine	-403.5	-78.5	95.45	-380.5	-112.5	95.45		110.5			96.5
R_Date Beta-130593	-1980	-1410	95.45	-1960	-1420	95.45		104.1			98.4
R_Date Beta-130594	-910	-330	95.45	-890	-360	95.45		103.4			98.6
R_Date Beta-130597	-1240	-670	95.45	-1210	-710	95.45		105			98.5
R_Date Beta-130598	-1310	-730	95.45	-1280	-750	95.45		103.7			98.4
R_Date Beta-130599	-1380	-810	95.45	-1360	-830	95.45		103.6			98.7
R_Date Beta-130600	-1490	-920	95.45	-1480	-940	95.45		103.9			98.7
R_Date GX-28810	-2510	-1830	95.45	-2490	-1860	95.45		103.4			98.4
R_Date GX-28811	-2340	-1620	95.45	-2330	-1640	95.45		103.3			98.3
R_Date GX-28812	-2710	-2010	95.45	-2680	-2030	95.45		103.9			98.5
R_Date GX-28813	-2540	-1890	95.45	-2530	-1910	95.45		103.7			98.4
R_Date I-13674	-2990	-2260	95.45	-2970	-2270	95.45		102.7			98.1
R_Date UGAM-43574	-1530	-1030	95.45	-1510	-1070	95.45		106.4			98.6
R_Date UGAM-49575	-1640	-1130	95.45	-1620	-1180	95.45		107.6			98.8
R_Date UGM-17561	-1990	-1470	95.45	-1960	-1490	95.45		105			98.4
R_Date UGM-17562	-1970	-1450	95.45	-1950	-1480	95.45		104.9			98.4
R_Date UGM-17564	-1350	-830	95.45	-1340	-850	95.45		104.8			98.4
R_Date UGM-17566	-2840	-2270	95.45	-2820	-2280	95.45		106.6			98.6
R_Date UGM-30015	-3460	-2910	95.45	-3460	-2950	95.45		104.2			98.9
R_Date UGM-30016	-1430	-920	95.45	-1430	-960	95.45		104.9			98.8
R_Date UGM-30017	-2700	-2120	95.45	-2670	-2150	95.45		106.3			98.6
R_Date UGM-5105	-1410	-890	95.45	-1390	-920	95.45		104.9			98.6
R_Date UGM-5107	-1860	-1340	95.45	-1820	-1360	95.45		106			98.3
R_Date UGM-5108	-2140	-1580	95.45	-2110	-1620	95.45		106			98.5
Curve Marine20
Delta_R LocalMarine	-185	-91	95.45	-187.5	-100.5	95.45		101.3			99.6
R_Date Beta-202074	-1930	-1430	95.45	-1940	-1430	95.45		100.1			99.3
R_Date Beta-202075	-2550	-1730	95.45	-2550	-1740	95.45		100.1			98.7
R_Date Beta-3897	-210	260	95.45	-200	240	95.45		101.8			99.5
R_Date Beta-3898	-780	-340	95.45	-780	-350	95.45		100.2			99.4
R_Date Beta-446197	-130	220	95.45	-130	210	95.45		100.8			99.6
R_Date Beta-467730	-810	-470	95.45	-810	-480	95.45		100.8			99.5
R_Date Beta-467732	-90	250	95.45	-90	230	95.45		101.5			99.6
R_Date Beta-492526	-60	280	95.45	-50	260	95.45		102.8			99.7
R_Date Beta-492527	-730	-380	95.45	-730	-380	95.45		99.8			99.4
R_Date Beta-8846	-1610	-1150	95.45	-1620	-1150	95.45		100.1			99.2
R_Date Beta-8847	-20	430	95.45	-40	330	95.45		102.6			99.5
R_Date Beta-8849	-10	450	95.45	-30	330	95.45		100.6			99.3
R_Date Beta-8850	-160	260	95.45	-160	240	95.45		102.2			99.5
R_Date Beta-92894	-870	-410	95.45	-890	-420	95.45		100			99.1
R_Date Beta-9383	-1430	-960	95.45	-1430	-970	95.45		100.2			99.2
R_Date Beta-95462	-870	-410	95.45	-880	-420	95.45		99.9			99.2
R_Date I-16395	-840	-280	95.45	-850	-290	95.45		100.2			98.9
R_Date I-16396	-1740	-1150	95.45	-1750	-1150	95.45		100			99.1
R_Date I-16397	-1770	-1170	95.45	-1780	-1180	95.45		100.1			98.8
R_Date I-16406	-2190	-1560	95.45	-2190	-1570	95.45		99.9			99
R_Date I-16407	-790	-220	95.45	-790	-230	95.45		100.3			99.1
R_Date I-16896	-720	-130	95.45	-720	-140	95.45		100			98.6
R_Date I-16897	-1690	-1090	95.45	-1700	-1100	95.45		100			99
R_Date I-16898	-810	-290	95.45	-810	-300	95.45		100.3			99.1
R_Date I-16899	-2100	-1480	95.45	-2110	-1490	95.45		99.8			98.9
R_Date I-18971	-2460	-1920	95.45	-2470	-1930	95.45		100			99.1
R_Date I-7425	-160	370	95.45	-170	280	95.45		105.7			99.3
R_Date UGa-995	-1080	-600	95.45	-1090	-610	95.45		100.2			99.2
R_Date UGa-996	-830	-400	95.45	-840	-410	95.45		100.2			99.3
R_Date UGa-997	-730	-230	95.45	-740	-240	95.45		100.2			99
Curve IntCal20
Curve Marine20
Delta_R LocalMarine	-185	-91	95.45	-185	-91	95.45		100.1			99.8
Mix_Curves Mixed	2.1	57.9	95.45	2	54	95.45		102.7			99.1
R_Date Beta-552439	-1200	-890	95.45	-1200	-900	95.45		104.3			99.6
R_Date Beta-552440	-1430	-1120	95.45	-1430	-1130	95.45		104			99.3
R_Date Beta-581537	-1010	-800	95.45	-1000	-800	95.45		102.2			99.5
R_Date Beta-587944	-1880	-1530	95.45	-1880	-1540	95.45		104.7			99.5
Boundary End Coroso				130	430	95.45					97.1
