# Supplementary material for: Revision of the cultural chronology of precolonial Puerto Rico: A Bayesian approach
Source: PLoS One. 2023 Feb 22;18(2):e0282052. doi: 10.1371/journal.pone.0282052 (PMC9946257; doi:10.1371/journal.pone.0282052)
Supplement: S3 Table — (XLSX) [file pone.0282052.s003.xlsx]

## Sheet: NewHG3
Name	Unmodelled (BC/AD)			Modelled (BC/AD)			Indices_x000D_ Amodel 84.2_x000D_ Aoverall 68.3
	from	to	%	from	to	%	Acomb	A	L	P	C
Phase
Sequence
Boundary Start HG				50	200	95.45					97.5
Phase HG
Curve IntCal20
R_Date Beta-53844	120	410	95.45	150	410	95.45		102.5			99.8
R_Date Beta-53843	60	340	95.45	110	340	95.45		106.3			99.8
R_Date I-11266	-40	370	95.45	90	380	95.45		108.7			99.8
R_Date I-11297	-200	230	95.45	60	310	95.45		56.2			99.5
R_Date Beta-23902	410	880	95.45	400	670	95.45		102.1			99.7
R_Date Y-1232	260	650	95.45	250	630	95.45		101.8			99.8
R_Date Y-1233	20	410	95.45	110	410	95.45		108.6			99.8
R_Date Beta-9972	70	340	95.45	110	340	95.45		105.4			99.8
R_Date I-10548	420	780	95.45	420	650	95.45		100.9			99.8
R_Date I-16175	420	780	95.45	430	650	95.45		99.9			99.8
R_Date I-11318	420	660	95.45	420	650	95.45		101			99.8
R_Date I-10550	380	680	95.45	400	650	95.45		102.9			99.8
R_Date I-11316	360	650	95.45	360	640	95.45		102.4			99.8
R_Date I-11687	260	650	95.45	260	640	95.45		102			99.9
R_Date I-11927	260	650	95.45	260	640	95.45		102.3			99.9
R_Date I-10547	260	650	95.45	250	640	95.45		102.1			99.9
R_Date I-11686	260	650	95.45	260	630	95.45		101.9			99.8
R_Date I-12857	260	650	95.45	250	630	95.45		101.8			99.8
R_Date I-16173	250	640	95.45	250	620	95.45		101.5			99.9
R_Date I-16174	250	640	95.45	250	610	95.45		101.2			99.8
R_Date I-11317	250	610	95.45	250	600	95.45		100.7			99.9
R_Date I-16154	250	610	95.45	250	600	95.45		100.7			99.9
R_Date I-16152	240	580	95.45	240	570	95.45		100.4			99.8
R_Date I-11925	230	570	95.45	230	570	95.45		100.4			99.9
R_Date I-16151	200	560	95.45	200	550	95.45		100.8			99.8
R_Date I-11926	130	550	95.45	170	550	95.45		101.5			99.8
R_Date I-11685	120	540	95.45	150	540	95.45		102			99.9
R_Date I-11319	-100	330	95.45	80	340	95.45		100.6			99.7
R_Date Beta-14994	430	640	95.45	420	640	95.45		102.3			99.8
R_Date Beta-17631	260	670	95.45	260	650	95.45		103.3			99.9
R_Date Beta-17637	220	670	95.45	240	640	95.45		104.4			99.9
R_Date Beta-14992	170	640	95.45	210	600	95.45		101.7			99.9
R_Date Beta-14993	80	410	95.45	120	390	95.45		104.8			99.8
R_Date Beta-14997	70	410	95.45	120	400	95.45		106.2			99.8
R_Date Beta-14381	-180	320	95.45	70	340	95.45		82.4			99.6
R_Date I-14360	410	780	95.45	420	650	95.45		100.2			99.7
R_Date I-9108	380	780	95.45	390	660	95.45		104.2			99.8
R_Date I-9677	400	670	95.45	400	650	95.45		102.7			99.8
R_Date I-14382	380	660	95.45	380	650	95.45		102.9			99.9
R_Date I-14429	360	660	95.45	350	640	95.45		102.7			99.8
R_Date I-14362	260	650	95.45	260	640	95.45		102.4			99.9
R_Date I-14383	250	640	95.45	250	610	95.45		101.2			99.8
R_Date I-14428	80	780	95.45	200	640	95.45		108.3			99.8
R_Date I-14427	250	640	95.45	250	610	95.45		101			99.8
R_Date I-14430	250	640	95.45	250	610	95.45		101			99.8
R_Date I-14361	240	580	95.45	240	570	95.45		100.4			99.8
R_Date I-14431	240	580	95.45	240	570	95.45		100.3			99.8
R_Date I-10916	130	550	95.45	170	550	95.45		101.4			99.8
R_Date I-9680	70	530	95.45	120	440	95.45		105.1			99.9
R_Date I-10914	60	440	95.45	120	430	95.45		105.3			99.8
R_Date I-13922	30	530	95.45	110	530	95.45		106.1			99.8
R_Date I-13866	-60	340	95.45	80	350	95.45		104.6			99.7
R_Date I-13929	-100	330	95.45	80	340	95.45		98.9			99.7
R_Date I-13820	-160	250	95.45	70	330	95.45		84.8			99.6
R_Date I-13930	-160	250	95.45	70	330	95.45		84.9			99.7
R_Date I-13855	-350	210	95.45	60	250	95.45		40.1			99.6
R_Date I-13921	-350	210	95.45	60	250	95.45		40.1			99.6
R_Date I-13932	410	670	95.45	410	650	95.45		102.3			99.8
R_Date I-10921	130	560	95.45	170	560	95.45		101.4			99.8
R_Date I-13868	20	350	95.45	100	350	95.45		107.7			99.8
Curve Marine20
Delta_R LocalMarine	-185	-91	95.45	-211.5	-127.5	95.45		62.7			99.8
R_Date I-18972	500	910	95.45	440	670	95.45		55.4			99.8
R_Date Beta-276591	510	830	95.45	460	660	95.45		69.3			99.7
R_Date I-18970	440	850	95.45	410	660	95.45		82			99.8
R_Date Beta-276590	470	790	95.45	440	660	95.45		83.3			99.8
R_Date I-18726	380	820	95.45	350	660	95.45		97.1			99.8
R_Date Beta-259410	400	740	95.45	380	650	95.45		97.4			99.8
R_Date Beta-129949	290	670	95.45	260	620	95.45		97			99.8
R_Date Beta-259407	260	620	95.45	240	590	95.45		95.6			99.9
R_Date I-18973	140	700	95.45	170	620	95.45		103.4			99.8
R_Date Beta-276589	70	430	95.45	110	390	95.45		108			99.8
Curve IntCal20
Curve Marine20
Delta_R LocalMarine	-403.5	-78.5	95.45	-403.5	-78.5	95.45		99.9			99.7
Mix_Curves Mixed	2.1	57.9	95.45	0.9	50.5	95.45		102.1			99.8
R_Date AA-6809	410	690	95.45	420	640	95.45		104			99.8
Boundary End HG				580	680	95.45					98.8
