# Supplementary material for: Revision of the cultural chronology of precolonial Puerto Rico: A Bayesian approach
Source: PLoS One. 2023 Feb 22;18(2):e0282052. doi: 10.1371/journal.pone.0282052 (PMC9946257; doi:10.1371/journal.pone.0282052)
Supplement: S4 Table — (XLSX) [file pone.0282052.s004.xlsx]

## Sheet: Hueca2
Name	Unmodelled (BC/AD)			Modelled (BC/AD)			Indices_x000D_ Amodel 100.2_x000D_ Aoverall 97.2
	from	to	%	from	to	%	Acomb	A	L	P	C
Phase
Sequence
Boundary Start Hueca				-120	110	95.45					95.7
Phase Hueca
Curve IntCal20
R_Date Beta-9970	-360	130	95.45	-60	210	95.45		67			99.1
R_Date Beta-129948	80	410	95.45	80	410	95.45		100.2			99.6
R_Date I-10979	20	420	95.45	30	420	95.45		102.3			99.7
R_Date I-10980	120	540	95.45	120	540	95.45		100.2			99.5
R_Date I-11139	30	420	95.45	70	420	95.45		101.1			99.7
R_Date I-11141	170	560	95.45	160	560	95.45		100			99.6
R_Date I-11189	1030	1390	95.45	1040	1390	95.45		100.1			99.5
R_Date I-11320	70	530	95.45	70	530	95.45		100.4			99.5
R_Date I-11321	10	410	95.45	20	390	95.45		103.1			99.5
R_Date I-11322	-160	310	95.45	-40	310	95.45		107.6			99.7
R_Date I-12742	990	1280	95.45	990	1280	95.45		99.9			99.6
R_Date I-12743	900	1270	95.45	900	1270	95.45		100			99.5
R_Date I-12744	240	590	95.45	240	590	95.45		100.1			99.5
R_Date I-12745	260	650	95.45	260	650	95.45		100			99.6
R_Date I-12746	250	640	95.45	250	640	95.45		100			99.6
R_Date I-12856	30	420	95.45	60	420	95.45		101.4			99.6
R_Date I-12858	20	410	95.45	60	410	95.45		101.8			99.5
R_Date I-12859	-50	350	95.45	1	360	95.45		105.5			99.7
R_Date I-12860	60	440	95.45	70	440	95.45		100.6			99.6
R_Date I-15185	1270	1620	95.45	1280	1450	95.45		105.5			99.7
R_Date I-15186	1280	1620	95.45	1290	1460	95.45		105.5			99.6
R_Date I-15187	1180	1430	95.45	1180	1420	95.45		100.4			99.7
R_Date I-15188	1170	1420	95.45	1170	1410	95.45		100.3			99.7
R_Date I-15238	1270	1460	95.45	1280	1440	95.45		104.5			99.5
R_Date I-15239	1220	1430	95.45	1220	1420	95.45		101			99.6
R_Date I-15240	1230	1440	95.45	1230	1430	95.45		101.9			99.7
R_Date I-2744	120	540	95.45	130	540	95.45		100.1			99.6
R_Date I-14978	-350	210	95.45	-50	220	95.45		93.1			99.4
R_Date I-15407	1180	1430	95.45	1180	1420	95.45		100.6			99.6
R_Date I-15408	590	940	95.45	590	940	95.45		99.8			99.4
R_Date I-15409	650	980	95.45	650	980	95.45		100			99.5
R_Date I-15410	640	980	95.45	640	980	95.45		100			99.4
R_Date I-15432	770	1270	95.45	770	1270	95.45		99.9			99.3
Curve Marine20
Delta_R LocalMarine	-403.5	-78.5	95.45	-367	-72	95.45		102.7			99.2
R_Date I-11296	-170	460	95.45	-30	460	95.45		107.7			99.4
Curve Marine20
Delta_R LocalMarine	-185	-91	95.45	-189	-98.5	95.45		100.1			99.6
R_Date Beta-276588	-60	310	95.45	-30	280	95.45		107.7			99.4
R_Date I-10549	670	1110	95.45	660	1100	95.45		100.1			99.2
R_Date I-10553	650	1060	95.45	650	1060	95.45		100.1			99.3
R_Date I-13426	380	820	95.45	370	810	95.45		100			99.3
R_Date I-13427	340	780	95.45	340	780	95.45		100			99.4
R_Date I-13428	250	680	95.45	250	680	95.45		99.9			98.9
R_Date I-13429	580	1000	95.45	580	1000	95.45		100			99.4
R_Date I-15241	290	730	95.45	270	720	95.45		99.8			99.4
R_Date I-15242	1000	1390	95.45	990	1380	95.45		100.4			99.5
R_Date I-18448	480	930	95.45	470	920	95.45		99.9			99.1
R_Date I-18449	450	890	95.45	440	890	95.45		99.9			99.2
R_Date I-18450	580	1000	95.45	580	1000	95.45		100.1			99.4
R_Date I-18660	570	990	95.45	570	990	95.45		100.2			99.3
R_Date I-18661	550	980	95.45	540	980	95.45		100			99.5
R_Date I-18662	710	1160	95.45	710	1160	95.45		100			99.2
R_Date I-18723	690	1140	95.45	690	1130	95.45		100.3			99.5
R_Date I-18724	860	1290	95.45	860	1280	95.45		99.9			99.6
R_Date I-14979	10	510	95.45	30	490	95.45		102.3			99.4
R_Date I-15429	1300	1710	95.45	1270	1500	95.45		64.8			99.4
R_Date I-15431	1000	1400	95.45	1000	1390	95.45		100.4			99.4
Curve IntCal20
Curve Marine20
Delta_R LocalMarine	-185	-91	95.45	-185.5	-91	95.45		100			99.8
Mix_Curves Mixed	2.1	57.9	95.45	5.2	60.1	95.45		101.1			99.5
R_Date AA-72879	-100	240	95.45	-40	250	95.45		103.7			99.4
Boundary End Hueca				1350	1540	95.45					98.1
