# Supplementary material for: Revision of the cultural chronology of precolonial Puerto Rico: A Bayesian approach
Source: PLoS One. 2023 Feb 22;18(2):e0282052. doi: 10.1371/journal.pone.0282052 (PMC9946257; doi:10.1371/journal.pone.0282052)
Supplement: S5 Table — (XLSX) [file pone.0282052.s005.xlsx]

## Sheet: Cuevas4
Name	Unmodelled (BC/AD)			Modelled (BC/AD)			Indices_x000D_ Amodel 189.2_x000D_ Aoverall 151.2
	from	to	%	from	to	%	Acomb	A	L	P	C
Phase
Sequence
Boundary Start Cuevas				520	590	95.45					95.9
Phase Cuevas
Curve IntCal20
R_Date Beta-62531	430	1030	95.45	560	990	95.45		109.2			99.7
R_Date Beta-62535	670	980	95.45	670	960	95.45		99.6			99.8
R_Date Y-1240	430	780	95.45	540	780	95.45		116.3			99.7
R_Date Beta-9971	600	880	95.45	600	880	95.45		99.7			99.5
R_Date Beta-52067	440	780	95.45	550	780	95.45		106.7			99.6
R_Date AA-4114	640	830	95.45	640	830	95.45		99.1			99.7
R_Date AA-4115	650	880	95.45	650	880	95.45		99.5			99.6
R_Date Beta-17640	600	890	95.45	600	890	95.45		99.7			99.5
R_Date Beta-17641	430	780	95.45	540	770	95.45		114.1			99.4
R_Date Y-1237	550	880	95.45	560	880	95.45		102.3			99.5
R_Date Beta-178666	550	660	95.45	560	660	95.45		103.3			99.8
R_Date Beta-178670	250	650	95.45	540	660	95.45		73			98.9
R_Date Beta-178673	640	950	95.45	640	950	95.45		99.8			99.7
R_Date Beta-178674	540	660	95.45	550	650	95.45		106.6			99.6
R_Date Beta-178681	430	640	95.45	540	640	95.45		116.1			99.2
R_Date Beta-77164	570	880	95.45	570	880	95.45		100.4			99.7
R_Date Beta-87601	430	780	95.45	550	680	95.45		110			99.7
R_Date Beta-87610	410	640	95.45	540	650	95.45		81.1			99.1
R_Date Beta-283564	1050	1280	95.45	1030	1080	95.45		18.1			99.3
R_Date Beta-239253	650	830	95.45	650	830	95.45		99.3			99.7
R_Date Beta-240319	670	890	95.45	670	890	95.45		99.1			99.8
R_Date P-2607	580	780	95.45	580	780	95.45		100			99.6
R_Date Beta-244932	640	820	95.45	640	820	95.45		99.1			99.7
R_Date Beta-224607	770	1020	95.45	770	1000	95.45		99.8			99.7
R_Date Beta-224608	670	880	95.45	670	880	95.45		99.3			99.6
R_Date Beta-224609	650	830	95.45	650	830	95.45		99.6			99.7
R_Date Beta-224610	770	1030	95.45	880	1030	95.45		99.9			99.5
R_Date Beta-224611	770	1000	95.45	770	1000	95.45		99.5			99.7
R_Date Beta-224612	670	940	95.45	670	940	95.45		99.4			99.7
R_Date I-15678	670	1020	95.45	670	1020	95.45		100.6			99.7
R_Date I-15679	650	980	95.45	650	980	95.45		99.9			99.6
R_Date Beta-196699	680	980	95.45	680	980	95.45		99.4			99.7
R_Date Beta-196700	670	890	95.45	670	890	95.45		99.2			99.8
R_Date Beta-196701	770	1020	95.45	770	1020	95.45		99.9			99.6
R_Date Beta-196704	420	600	95.45	530	640	95.45		79.4			98.8
Curve Marine20
Delta_R LocalMarine	-403.5	-78.5	95.45	-403	-146.5	95.45		103.8			97.6
R_Date Beta-521363	670	1110	95.45	680	1040	95.45		103.3			99.3
R_Date Beta-521364	570	990	95.45	560	910	95.45		104			99.4
Curve IntCal20
Curve Marine20
Delta_R LocalMarine	-403.5	-78.5	95.45	-403	-78	95.45		100.1			99.5
Mix_Curves Mixed	2.1	57.9	95.45	4.8	54	95.45		106.7			98.4
R_Date Beta-501367	670	960	95.45	670	940	95.45		104.2			99.4
R_Date Beta-501368	770	1030	95.45	770	1000	95.45		104.3			99.5
R_Date Beta-501369	890	1180	95.45	890	1080	95.45		121.4			99.4
R_Date AA-4098	430	780	95.45	540	780	95.45		123.3			99.7
R_Date AA-4100	430	780	95.45	540	690	95.45		121.7			99.7
R_Date AA-4102	440	980	95.45	550	900	95.45		108.9			99.5
R_Date AA-4110	600	880	95.45	590	830	95.45		105.9			99.6
R_Date AA-6805	440	700	95.45	550	660	95.45		112.3			99.3
R_Date AA-6806	770	1160	95.45	770	1060	95.45		114.8			99.7
R_Date AA-6810	660	990	95.45	660	960	95.45		103.1			99.6
R_Date AA-6811	680	1160	95.45	700	1060	95.45		109.4			99.7
Curve IntCal20
Curve Marine20
Delta_R LocalMarine	-185	-91	95.45	-185.5	-91	95.45		100			99.8
Mix_Curves Mixed	2.1	57.9	95.45	9	46.4	95.45		115.4			97.8
R_Date Beta-244503	560	810	95.45	570	780	95.45		117.2			99.6
R_Date AA-72881	680	1020	95.45	700	980	95.45		106.4			99.7
R_Date AA-72884	770	1180	95.45	880	1050	95.45		118.9			99.7
R_Date AA-72886	990	1260	95.45	990	1080	95.45		88.3			99.4
R_Date AA-72887	650	950	95.45	660	880	95.45		106.8			99.5
R_Date AA-75127	770	1130	95.45	830	1030	95.45		114.1			99.6
R_Date AA-75128	430	680	95.45	550	660	95.45		126.5			99.7
R_Date AA-75129	680	1000	95.45	690	970	95.45		107.3			99.5
R_Date AA-75130	650	950	95.45	650	880	95.45		110.2			99.5
R_Date AA-75133	770	1120	95.45	770	1030	95.45		111.6			99.6
R_Date AA-75134	880	1180	95.45	890	1060	95.45		115.6			99.6
R_Date AA-75135	890	1210	95.45	890	1070	95.45		108.9			99.6
R_Date AA-75136	900	1220	95.45	900	1080	95.45		98.4			99.4
R_Date AA-75137	640	890	95.45	630	840	95.45		113			99.5
R_Date AA-75803	640	980	95.45	640	950	95.45		106.2			99.6
R_Date AA-75804	600	870	95.45	600	800	95.45		110.1			99.6
R_Date AA-75805	640	900	95.45	640	870	95.45		112.7			99.5
R_Date AA-75806	710	1120	95.45	770	1030	95.45		108.5			99.6
R_Date AA-75807	660	1050	95.45	680	1020	95.45		103.7			99.6
R_Date AA-75808	700	1030	95.45	700	1000	95.45		103.7			99.6
R_Date AA-75809	640	950	95.45	650	880	95.45		110.9			99.5
R_Date AA-75810	420	660	95.45	540	650	95.45		127.7			99.3
R_Date AA-75812	650	950	95.45	650	880	95.45		109.4			99.5
R_Date AA-75813	700	1040	95.45	770	1020	95.45		104.1			99.5
R_Date AA-75814	770	1120	95.45	770	1030	95.45		110.8			99.6
R_Date AA-75815	700	1040	95.45	710	1000	95.45		103.8			99.6
R_Date AA-75816	550	820	95.45	560	780	95.45		116.4			99.6
R_Date AA-75817	770	1160	95.45	830	1050	95.45		118			99.6
R_Date AA-78483	570	840	95.45	590	780	95.45		109.6			99.6
R_Date AA-78484	990	1260	95.45	990	1080	95.45		87			99.5
R_Date AA-78509	770	1120	95.45	770	1030	95.45		110.2			99.7
R_Date AA-78510	700	1100	95.45	770	1020	95.45		107.9			99.4
R_Date AA-78511	670	980	95.45	670	950	95.45		106.6			99.7
R_Date AA-78512	570	830	95.45	590	780	95.45		110.2			99.2
R_Date AA-78513	430	670	95.45	540	650	95.45		130.3			99.6
R_Date AA-79380	1030	1280	95.45	1020	1090	95.45		65			99.4
R_Date AA-79381	770	1130	95.45	770	1030	95.45		113.4			99.6
R_Date AA-79382	690	1030	95.45	700	1000	95.45		104.2			99.5
R_Date AA-79383	600	880	95.45	600	820	95.45		111.6			99.6
R_Date AA-79384	600	870	95.45	590	780	95.45		109.4			99.7
R_Date AA-79408	700	1040	95.45	770	1000	95.45		104.7			99.7
R_Date AA-79409	580	870	95.45	590	780	95.45		108.6			99.5
R_Date AA-79410	610	890	95.45	600	820	95.45		112.1			99.5
R_Date AA-79411	680	990	95.45	670	960	95.45		106.9			99.6
R_Date AA-79412	680	1000	95.45	680	980	95.45		105.7			99.6
R_Date AA-79413	770	1150	95.45	830	1040	95.45		115			99.6
R_Date AA-79414	680	1000	95.45	690	980	95.45		106.1			99.5
R_Date AA-79415	430	670	95.45	540	650	95.45		130.8			99.5
R_Date AA-82377	680	1000	95.45	680	980	95.45		106.1			99.6
R_Date AA-82378	640	950	95.45	650	880	95.45		110.6			99.7
R_Date AA-82380	770	1120	95.45	770	1030	95.45		111			99.7
R_Date MAMS-43999	540	760	95.45	570	660	95.45		121.5			99.6
Boundary End Cuevas				1040	1100	95.45					98.5
