# Supplementary material for: Revision of the cultural chronology of precolonial Puerto Rico: A Bayesian approach
Source: PLoS One. 2023 Feb 22;18(2):e0282052. doi: 10.1371/journal.pone.0282052 (PMC9946257; doi:10.1371/journal.pone.0282052)
Supplement: S6 Table — (XLSX) [file pone.0282052.s006.xlsx]

## Sheet: AllOstiones2
Name	Unmodelled (BC/AD)			Modelled (BC/AD)			Indices_x000D_ Amodel 103.9_x000D_ Aoverall 104.6
	from	to	%	from	to	%	Acomb	A	L	P	C
Phase
Sequence
Boundary Start AllOstiones				440	610	95.45					99.1
Phase AllOstiones
Curve IntCal20
R_Date GrN-24764	880	1040	95.45	880	1040	95.45		99.5			99.9
R_Date GrN-24765	1260	1400	95.45	1260	1400	95.45		98.9			99.9
R_Date GrN-24766	1040	1230	95.45	1040	1230	95.45		99.3			99.9
R_Date GrN-24767	700	980	95.45	700	980	95.45		99.5			99.9
R_Date GrN-24768	990	1160	95.45	990	1160	95.45		99.4			99.8
R_Date GrN-24769	770	1000	95.45	770	1000	95.45		99.8			99.9
R_Date GrN-24770	1420	1620	95.45	1420	1480	95.45		104.5			99.9
R_Date GrN-26414	1160	1300	95.45	1160	1300	95.45		99.6			99.9
R_Date OxA-15141	990	1160	95.45	990	1160	95.45		98.3			99.8
R_Date OxA-15142	700	890	95.45	700	890	95.45		98.7			99.8
R_Date GrN-30059	680	980	95.45	680	960	95.45		99.6			99.9
R_Date GrN-30060	1030	1210	95.45	1020	1210	95.45		99.9			99.9
R_Date Beta-33259	1040	1300	95.45	1040	1300	95.45		99.8			99.8
R_Date Beta-45290	420	780	95.45	520	820	95.45		112			99.8
R_Date Beta-45291	600	950	95.45	600	950	95.45		100.1			99.8
R_Date Beta-45292	600	960	95.45	600	960	95.45		99.9			99.8
R_Date Beta-45293	890	1220	95.45	890	1220	95.45		99.8			99.7
R_Date Beta-23282	250	600	95.45	480	650	95.45		66.7			99.7
R_Date Beta-23283	480	890	95.45	550	880	95.45		102.9			99.8
R_Date Beta-178663	880	1040	95.45	880	1040	95.45		99.8			99.8
R_Date Beta-178668	990	1170	95.45	990	1170	95.45		99.6			99.8
R_Date Beta-178669	770	1290	95.45	770	1290	95.45		100			99.7
R_Date Beta-178672	990	1200	95.45	990	1200	95.45		99.8			99.9
R_Date Beta-18191	480	890	95.45	550	880	95.45		102.9			99.8
R_Date I-6595	260	660	95.45	480	670	95.45		98.4			99.8
R_Date Y-1241	990	1280	95.45	990	1280	95.45		100			99.8
R_Date Y-1242	670	1040	95.45	670	1040	95.45		99.8			99.8
R_Date I-10912	590	960	95.45	600	960	95.45		100.2			99.7
R_Date I-10913	570	950	95.45	580	940	95.45		100.4			99.8
R_Date I-10915	430	880	95.45	540	870	95.45		105.5			99.8
R_Date I-13853	540	880	95.45	550	880	95.45		102.4			99.9
R_Date I-13854	260	980	95.45	520	980	95.45		110.8			99.7
R_Date I-13923	400	760	95.45	480	770	95.45		114.7			99.8
R_Date I-13924	410	680	95.45	500	770	95.45		116.3			99.8
R_Date I-13931	550	880	95.45	560	880	95.45		101.8			99.8
R_Date I-9107	600	980	95.45	600	980	95.45		100.4			99.9
R_Date I-9768	770	1170	95.45	770	1170	95.45		99.9			99.7
R_Date I-9769	660	980	95.45	660	980	95.45		99.9			99.7
R_Date I-9873	410	780	95.45	510	780	95.45		115.5			99.8
R_Date GrN-24757	1050	1400	95.45	1050	1400	95.45		100.1			99.7
R_Date GrN-24758	1260	1400	95.45	1260	1400	95.45		99.3			99.8
R_Date GrN-24759	1020	1160	95.45	1020	1160	95.45		99.3			99.9
R_Date GrN-24761	1020	1260	95.45	1020	1260	95.45		99.9			99.9
R_Date GrN-24762	1040	1260	95.45	1040	1260	95.45		99.5			99.9
R_Date GrN-24763	1040	1270	95.45	1040	1270	95.45		99.6			99.8
R_Date Beta-97401	680	1290	95.45	680	1290	95.45		100.1			99.6
R_Date Beta-97402	1050	1390	95.45	1050	1390	95.45		99.8			99.8
R_Date Beta-97403	1220	1410	95.45	1220	1410	95.45		99.5			99.8
R_Date Beta-97404	680	1290	95.45	680	1290	95.45		100.1			99.7
R_Date Beta-97406	890	1220	95.45	890	1220	95.45		99.9			99.7
R_Date Beta-97407	770	1270	95.45	770	1270	95.45		100			99.7
R_Date Beta-97412	1270	1420	95.45	1270	1420	95.45		99.8			99.8
R_Date Beta-97414	650	1160	95.45	650	1160	95.45		100			99.7
R_Date Beta-170134	770	1030	95.45	770	1030	95.45		100			99.9
R_Date UGM-17552	770	950	95.45	770	950	95.45		98.5			99.9
R_Date I-13933	430	980	95.45	540	950	95.45		104.8			99.7
Curve Marine20
Delta_R LocalMarine	-185	-91	95.45	-185	-91	95.45		100.1			99.9
R_Date Beta-30356	910	1280	95.45	910	1280	95.45		100			99.7
Boundary End AllOstiones				1420	1510	95.45					99.8
