# Supplementary material for: Revision of the cultural chronology of precolonial Puerto Rico: A Bayesian approach
Source: PLoS One. 2023 Feb 22;18(2):e0282052. doi: 10.1371/journal.pone.0282052 (PMC9946257; doi:10.1371/journal.pone.0282052)
Supplement: S7 Table — (XLSX) [file pone.0282052.s007.xlsx]

## Sheet: PureOstiones2
Name	Unmodelled (BC/AD)			Modelled (BC/AD)			Indices_x000D_ Amodel 108.2_x000D_ Aoverall 108.8
	from	to	%	from	to	%	Acomb	A	L	P	C
Phase
Sequence
Boundary Start Pure Ostiones				400	590	95.45					96.7
Phase Pure Ostiones
Curve IntCal20
R_Date GrN-24764	880	1040	95.45	880	1040	95.45		99.8			99.7
R_Date GrN-24765	1260	1400	95.45	1260	1400	95.45		99			99.8
R_Date GrN-24766	1040	1230	95.45	1040	1230	95.45		99.4			99.7
R_Date GrN-24767	700	980	95.45	700	980	95.45		99.7			99.8
R_Date GrN-24768	990	1160	95.45	990	1160	95.45		99.1			99.7
R_Date GrN-24769	770	1000	95.45	770	1000	95.45		99.5			99.7
R_Date GrN-24770	1420	1620	95.45	1420	1480	95.45		110.4			99.5
R_Date GrN-26414	1160	1300	95.45	1160	1300	95.45		99.4			99.7
R_Date OxA-15141	990	1160	95.45	990	1160	95.45		98			99.8
R_Date OxA-15142	700	890	95.45	700	890	95.45		98.7			99.8
R_Date GrN-30059	680	980	95.45	680	960	95.45		99.5			99.7
R_Date GrN-30060	1030	1210	95.45	1020	1210	95.45		100			99.8
R_Date Beta-33259	1040	1300	95.45	1040	1300	95.45		99.8			99.7
R_Date Beta-45290	420	780	95.45	480	780	95.45		109.6			99.6
R_Date Beta-45291	600	950	95.45	600	950	95.45		100			99.6
R_Date Beta-45292	600	960	95.45	600	960	95.45		100			99.6
R_Date Beta-45293	890	1220	95.45	890	1210	95.45		99.9			99.4
R_Date Beta-23282	250	600	95.45	460	650	95.45		82.4			98.8
R_Date Beta-23283	480	890	95.45	550	880	95.45		102.1			99.6
R_Date Beta-178663	880	1040	95.45	880	1040	95.45		99.8			99.7
R_Date Beta-178668	990	1170	95.45	990	1170	95.45		99.6			99.7
R_Date Beta-178669	770	1290	95.45	770	1290	95.45		100			99.4
R_Date Beta-178672	990	1200	95.45	990	1200	95.45		99.8			99.7
R_Date Beta-18191	480	890	95.45	550	880	95.45		102.3			99.6
R_Date I-6595	260	660	95.45	460	670	95.45		102.9			99.3
R_Date Y-1241	990	1280	95.45	990	1280	95.45		99.9			99.5
R_Date Y-1242	670	1040	95.45	670	1040	95.45		99.8			99.6
R_Date I-10912	590	960	95.45	600	960	95.45		100			99.5
R_Date I-10913	570	950	95.45	570	940	95.45		100.2			99.6
R_Date I-10915	430	880	95.45	530	880	95.45		104			99.6
R_Date I-13853	540	880	95.45	550	880	95.45		101.6			99.6
R_Date I-13854	260	980	95.45	480	980	95.45		109.6			99.4
R_Date I-13923	400	760	95.45	460	770	95.45		112.9			99.7
R_Date I-13924	410	680	95.45	470	770	95.45		113.7			99.5
R_Date I-13931	550	880	95.45	560	880	95.45		101.2			99.6
R_Date I-9107	600	980	95.45	600	980	95.45		100.1			99.5
R_Date I-9768	770	1170	95.45	770	1170	95.45		99.9			99.4
R_Date I-9769	660	980	95.45	660	980	95.45		99.9			99.5
R_Date I-9873	410	780	95.45	480	780	95.45		112.6			99.6
R_Date I-13933	430	980	95.45	540	960	95.45		103.8			99.6
Curve Marine20
Delta_R LocalMarine	-185	-91	95.45	-185	-91	95.45		100.1			99.8
R_Date Beta-30356	910	1280	95.45	910	1280	95.45		100			99.4
Boundary End Pure Ostiones				1420	1530	95.45					99.2
