# Supplementary material for: Revision of the cultural chronology of precolonial Puerto Rico: A Bayesian approach
Source: PLoS One. 2023 Feb 22;18(2):e0282052. doi: 10.1371/journal.pone.0282052 (PMC9946257; doi:10.1371/journal.pone.0282052)
Supplement: S8 Table — (XLSX) [file pone.0282052.s008.xlsx]

## Sheet: ModifiedOstiones
Name	Unmodelled (BC/AD)			Modelled (BC/AD)			Indices_x000D_ Amodel 101.9_x000D_ Aoverall 102.4
	from	to	%	from	to	%	Acomb	A	L	P	C
Phase
Sequence
Boundary Start Modified Ostiones				730	960	95.45					98.1
Phase Modified Ostiones
Curve IntCal20
R_Date GrN-24757	1050	1400	95.45	1050	1390	95.45		104.3			99.8
R_Date GrN-24758	1260	1400	95.45	1230	1400	95.45		102.5			99.8
R_Date GrN-24759	1020	1160	95.45	1020	1160	95.45		99.4			99.9
R_Date GrN-24761	1020	1260	95.45	1020	1260	95.45		99.9			99.8
R_Date GrN-24762	1040	1260	95.45	1040	1260	95.45		99.6			99.9
R_Date GrN-24763	1040	1270	95.45	1040	1270	95.45		99.7			99.7
R_Date Beta-97401	680	1290	95.45	850	1290	95.45		110.3			99.7
R_Date Beta-97402	1050	1390	95.45	1050	1310	95.45		101.9			99.7
R_Date Beta-97403	1220	1410	95.45	1220	1390	95.45		101.1			99.8
R_Date Beta-97404	680	1290	95.45	850	1290	95.45		110.3			99.7
R_Date Beta-97406	890	1220	95.45	900	1220	95.45		100.5			99.7
R_Date Beta-97407	770	1270	95.45	880	1270	95.45		106.7			99.7
R_Date Beta-97412	1270	1420	95.45	1260	1400	95.45		98			99.8
R_Date Beta-97414	650	1160	95.45	800	1170	95.45		101.3			99.7
R_Date Beta-170134	770	1030	95.45	880	1030	95.45		105			99.8
R_Date UGM-17552	770	950	95.45	780	980	95.45		74.7			99.5
Boundary End Modified Ostiones				1280	1460	95.45					98.7
