# Supplementary material for: Revision of the cultural chronology of precolonial Puerto Rico: A Bayesian approach
Source: PLoS One. 2023 Feb 22;18(2):e0282052. doi: 10.1371/journal.pone.0282052 (PMC9946257; doi:10.1371/journal.pone.0282052)
Supplement: S9 Table — (XLSX) [file pone.0282052.s009.xlsx]

## Sheet: Monserrate
Name	Unmodelled (BC/AD)			Modelled (BC/AD)			Indices_x000D_ Amodel 108.2_x000D_ Aoverall 100.2
	from	to	%	from	to	%	Acomb	A	L	P	C
Phase
Sequence
Boundary Start Monserrate				590	860	95.45					96.9
Phase Monserrate
Curve IntCal20
R_Date I-14616	890	1220	95.45	880	1160	95.45		98.5			99.7
R_Date Beta-282307	1030	1210	95.45	990	1160	95.45		99			99.7
R_Date Beta-282309	770	1000	95.45	770	1000	95.45		100.5			99.8
R_Date Beta-182083	600	960	95.45	660	980	95.45		90.8			99.6
R_Date Beta-182084	670	990	95.45	700	1000	95.45		103.3			99.7
R_Date Beta-182086	640	950	95.45	660	960	95.45		90.6			99.5
R_Date Y-1236	650	980	95.45	680	990	95.45		97.9			99.6
R_Date Beta-109680	660	880	95.45	680	890	95.45		80.6			99.3
Curve Marine20
Delta_R LocalMarine	-403.5	-78.5	95.45	-392	-136	95.45		107.9			99.3
R_Date GX-14042	540	1060	95.45	660	1010	95.45		114.2			99.5
R_Date GX-14043	830	1330	95.45	820	1170	95.45		99			99.7
Curve IntCal20
Curve Marine20
Delta_R LocalMarine	-403.5	-78.5	95.45	-402	-77.5	95.45		100			99.4
Mix_Curves Mixed	2.1	57.9	95.45	-0.5	49.4	95.45		97.2			99.5
R_Date AA-4096	770	1160	95.45	770	1100	95.45		109.5			99.7
R_Date AA-4104	700	1050	95.45	770	1020	95.45		101.7			99.7
R_Date AA-4111	770	1210	95.45	830	1140	95.45		107.8			99.7
R_Date AA-6807	700	1160	95.45	700	1060	95.45		107.5			99.8
Boundary End Monserrate				1020	1240	95.45					98.9
