# Supplementary material for: Revision of the cultural chronology of precolonial Puerto Rico: A Bayesian approach
Source: PLoS One. 2023 Feb 22;18(2):e0282052. doi: 10.1371/journal.pone.0282052 (PMC9946257; doi:10.1371/journal.pone.0282052)
Supplement: S10 Table — (XLSX) [file pone.0282052.s010.xlsx]

## Sheet: SantaElena3
Name	Unmodelled (BC/AD)			Modelled (BC/AD)			Indices_x000D_ Amodel 115.2_x000D_ Aoverall 108.3
	from	to	%	from	to	%	Acomb	A	L	P	C
Phase
Sequence
Boundary Start SantaElena				910	1030	95.45					97.3
Phase SantaElena
Curve IntCal20
R_Date I-14617	1020	1280	95.45	1030	1280	95.45		101			99.7
R_Date Beta-130595	1020	1220	95.45	1020	1220	95.45		100.1			99.7
R_Date Beta-130596	1030	1270	95.45	1030	1270	95.45		99.9			99.7
R_Date Beta-431940	890	1040	95.45	960	1040	95.45		116.9			99.6
R_Date Beta-431941	1040	1270	95.45	1040	1270	95.45		99.7			99.6
R_Date Beta-150051	1280	1410	95.45	1270	1360	95.45		84.6			99.4
R_Date Y-1239	770	1170	95.45	950	1200	95.45		98.9			99.5
R_Date Beta-103329	1030	1260	95.45	1030	1260	95.45		99.8			99.5
R_Date Beta-109679	1030	1230	95.45	1030	1230	95.45		99.7			99.4
R_Date Beta-110631	1020	1260	95.45	1020	1260	95.45		100.2			99.7
R_Date Beta-136324	1020	1210	95.45	1020	1210	95.45		100.2			99.6
R_Date Beta-136325	890	1160	95.45	960	1160	95.45		111.1			99.6
R_Date Beta-136326	770	1150	95.45	940	1160	95.45		93.8			99.5
R_Date Beta-136327	900	1160	95.45	980	1160	95.45		102			99.7
R_Date Beta-136328	1030	1210	95.45	1020	1210	95.45		100			99.5
R_Date Beta-198877	990	1160	95.45	990	1160	95.45		100.7			99.7
Curve Marine20
Delta_R LocalMarine	-403.5	-78.5	95.45	-287	-55	95.45		90.8			98.9
R_Date Beta-194955	810	1280	95.45	990	1290	95.45		102.2			99.2
R_Date Beta-194956	660	1150	95.45	940	1200	95.45		68.8			99.4
Curve Marine20
Delta_R LocalMarine	-185	-91	95.45	-187.5	-96.5	95.45		100.4			99.5
R_Date Beta-175762	990	1330	95.45	1010	1300	95.45		103.8			99.5
R_Date Beta-150043	1080	1430	95.45	1080	1340	95.45		108.9			99.4
Curve IntCal20
Curve Marine20
Delta_R LocalMarine	-403.5	-78.5	95.45	-404.5	-78	95.45		100			98.8
Mix_Curves Mixed	2.1	57.9	95.45	12	49	95.45		119.3			98.9
R_Date AA-4099	900	1230	95.45	990	1220	95.45		106.9			99.5
R_Date AA-4106	900	1230	95.45	990	1220	95.45		106.9			99.6
R_Date AA-4108	900	1260	95.45	990	1230	95.45		106.1			99.6
R_Date AA-4112	970	1240	95.45	990	1220	95.45		106.2			99.4
R_Date PSUAMS-7457	1220	1400	95.45	1260	1350	95.45		131.4			99.5
Boundary End SantaElena				1280	1390	95.45					97.8
