# Supplementary material for: Revision of the cultural chronology of precolonial Puerto Rico: A Bayesian approach
Source: PLoS One. 2023 Feb 22;18(2):e0282052. doi: 10.1371/journal.pone.0282052 (PMC9946257; doi:10.1371/journal.pone.0282052)
Supplement: S11 Table — (XLSX) [file pone.0282052.s011.xlsx]

## Sheet: Capa
Name	Unmodelled (BC/AD)			Modelled (BC/AD)			Indices_x000D_ Amodel 103.2_x000D_ Aoverall 103.5
	from	to	%	from	to	%	Acomb	A	L	P	C
Phase
Sequence
Boundary Start Capa				1200	1280	95.45					97.5
Phase Capa
Curve IntCal20
R_Date AA-28491	1220	1400	95.45	1240	1400	95.45		105.4			99.7
R_Date AA-28492	1170	1400	95.45	1220	1400	95.45		108.8			99.8
R_Date GrN-30053	1280	1410	95.45	1280	1410	95.45		99.5			99.7
R_Date GrN-30054	1420	1640	95.45	1400	1480	95.45		83.7			99.4
R_Date GrN-30055	1320	1450	95.45	1320	1450	95.45		100.5			99.8
R_Date GrN-30056	1290	1430	95.45	1290	1420	95.45		100			99.8
R_Date GrN-30057	1280	1420	95.45	1280	1420	95.45		99.9			99.8
R_Date GrN-30058	1220	1390	95.45	1250	1390	95.45		103.9			99.7
R_Date GrN-30061	1210	1280	95.45	1230	1290	95.45		95			99.4
R_Date GrnN-26412	1280	1400	95.45	1280	1400	95.45		99.4			99.8
R_Date GrnN-26413	1290	1430	95.45	1290	1420	95.45		99.9			99.8
R_Date GrnN-30051	1290	1400	95.45	1290	1400	95.45		98.2			99.8
R_Date GrnN-30052	1280	1400	95.45	1280	1400	95.45		99			99.6
R_Date I-13672	1230	1440	95.45	1270	1430	95.45		103.4			99.8
R_Date I-13673	1270	1450	95.45	1270	1440	95.45		102.9			99.8
R_Date Y-1238	1050	1410	95.45	1230	1400	95.45		110.1			99.7
R_Date Y-1244	1210	1430	95.45	1250	1420	95.45		107.8			99.8
Boundary End Capa				1410	1500	95.45					98
