# Supplementary material for: Revision of the cultural chronology of precolonial Puerto Rico: A Bayesian approach
Source: PLoS One. 2023 Feb 22;18(2):e0282052. doi: 10.1371/journal.pone.0282052 (PMC9946257; doi:10.1371/journal.pone.0282052)
Supplement: S12 Table — (XLSX) [file pone.0282052.s012.xlsx]

## Sheet: Esperanza2
Name	Unmodelled (BC/AD)			Modelled (BC/AD)			Indices_x000D_ Amodel 126.7_x000D_ Aoverall 123.6
	from	to	%	from	to	%	Acomb	A	L	P	C
Phase
Sequence
Boundary Start Esperanza				880	1190	95.45					95.4
Phase Esperanza
Curve IntCal20
R_Date Beta-87343	990	1210	95.45	1020	1220	95.45		98			99.4
R_Date Beta-87344	990	1400	95.45	1030	1400	95.45		106.3			99.6
R_Date Beta-87345	890	1230	95.45	1010	1260	95.45		102.7			99.4
R_Date Beta-87346	1320	1640	95.45	1320	1520	95.45		118.3			99.7
R_Date Beta-87347	770	1270	95.45	990	1280	95.45		102.1			99
R_Date Beta-265587	1320	1640	95.45	1320	1520	95.45		118.6			99.7
R_Date Beta-204311	1290	1450	95.45	1300	1450	95.45		100.2			99.7
R_Date Beta-204312	1420	1630	95.45	1410	1510	95.45		120.9			99.7
R_Date Beta-230683	1300	1430	95.45	1300	1430	95.45		99.3			99.8
R_Date Beta-230684	1320	1460	95.45	1320	1460	95.45		100.1			99.7
Curve Marine20
Delta_R LocalMarine	-403.5	-78.5	95.45	-376.5	-79.5	95.45		104.2			99.1
R_Date Beta-31695	920	1400	95.45	1020	1400	95.45		108.4			99.4
Boundary End Esperanza				1430	1640	95.45					97.5
